# Supplementary material for: Treatment of volumetric muscle loss in mice using nanofibrillar scaffolds enhances vascular organization and integration
Source: Commun Biol. 2019 May 7;2:170. doi: 10.1038/s42003-019-0416-4 (PMC6505043; doi:10.1038/s42003-019-0416-4)
Supplement: Supplementary file 3 — Supplementary Data 1 [file 42003_2019_416_MOESM3_ESM.xlsx]

## Sheet: Fig 1G
Angle of Orientation (Degrees)
Random Scaffold Eng Muscle	Aligned Scaffold Eng Muscle	Random Scaffold Endo Eng Muscle	Aligned Scaffold Endo Eng Muscle
33.65	7.41	42.12	5.82
19.68	4.31	42.89	4.84
27.62	8.83	35.47	3.89

## Sheet: Fig 1H
Myotube length (um)
Random Scaffold Eng Muscle	Aligned Scaffold Eng Muscle	Random Scaffold Endo Eng Muscle	Aligned Scaffold Endo Eng Muscle
211.69	465.02	263.51	756.53
240.73	503.8	275.76	773.84
270.36	573.42	297.22	760.36

## Sheet: Fig 1I
Nuclei/Myotube
Random Scaffold Eng Muscle	Aligned Scaffold Eng Muscle	Random Scaffold Endo Eng Muscle	Aligned Scaffold Endo Eng Muscle
10	21.89	13.86	37.4
17.32	27.85	14.07	48.26
24.36	38.14	19.58	50.69

## Sheet: Fig 1J
Striated Myotubes (Percent)
Random Scaffold Eng Muscle	Aligned Scaffold Eng Muscle	Random Scaffold Endo Eng Muscle	Aligned Scaffold Endo Eng Muscle
17.674	34.9677	26.3105	46.6969
20.4844	35.1365	24.8273	44.7243
20.072	30.1994	35.5346	45.6897

## Sheet: Fig 2B
Max Contraction Velocity (um/s)
Random Scaffold Eng Muscle	Aligned Scaffold Eng Muscle	Random Scaffold Endo Eng Muscle	Aligned Scaffold Endo Eng Muscle
17.1543	20.1253	5.8895	87.1325
9.88675	50.3075	17.3065	54.4525
12.5297	49.8025	3.8085	87.2025
20.8983	10.1892	5.6355	58.3625
25.095	64.7725	21.8635	90.7175
2.38563	40.7
3.53025
11.8737

## Sheet: Fig 2C
Contracting Area (Percent)
Random Scaffold Eng Muscle	Aligned Scaffold Eng Muscle	Random Scaffold Endo Eng Muscle	Aligned Scaffold Endo Eng Muscle
0.38	25.3333	7.3333	100
0.25	63.3333	47	97.6667
0.32	36	1	97.3333
0.96	8.3333	1	87
92.33	82.67	2.3333	98
0.33	58.6667
1
0.33

## Sheet: Fig 3B
Fig 3B. Cytokine Release (Relative Fold Change)
Ang R D6	Ang A D6	Ang R D9	Ang A D9	IGFBP3 R D6	IGFBP3 A D6	IGFBP3 R D9	IGFBP3 A D9	VEGF R D6	VEGF A D6	VEGF R D9	VEGF A D9
1	1.01429	0.957143	1.13333	1	0.966019	1	1.50485	1	1.01509	0.928302	1.24528
1	1.01364	0.995455		1	1.00901	1.05856		1	1.08772	1.05263
1	0.990826	1.11468	1.15138	1	0.99115	1.13717	1.37611	1	1.02155	1.15517	1.35345
1	1.04505	1.06757	1.0991	1	1.07623	1.12108	1.25561	1	1.12393	1.25641	1.3547

## Sheet: Fig 3C
Fig 3C. Nitric Oxide (Fold Change)
No inhibitor (Aligned Endothelialized Engineered Muscle)	Axi Inhibitor (Aligned Endothelialized Engineered Muscle)
1.00837	0.110562
0.981911	0.264125
1.00972	0.224648

## Sheet: Fig 4A
Fig 4A. Normalized counts for global heat map
	CONDITION	CCAL	CCAL	MNR	MNR	MNR	MNAL	MNAL	MNAL	CCR	CCR	CCR
GENE	ID	10AC1HUA	11AC2HUA	1RM1HUA	2RM2HUA	3RM3HUA	4AM1HUA	5AM2HUA	6AM3HUA	7RC1HUA	8RC2HUA	9RC3HUA
0610005C13Rik		9.28866	17.7229	12.4858	15.4974	12.8033	10.5581	11.3483	16.1843	12.8442	10.7041	8.08383
0610007P14Rik		623.372	552.538	554.579	583.734	540.693	534.623	487.978	505.761	558.23	507.959	600
0610009B22Rik		465.465	515.007	463.017	530.009	522.965	515.426	493.136	522.957	522.661	395.08	465.269
0610009L18Rik		72.2451	68.8066	58.2673	42.3594	52.198	51.8306	60.8683	54.6222	51.3769	77.8482	54.7904
0610009O20Rik		1255	1151.99	1396.33	1212.93	1180.86	1241.05	1295.77	1273.51	1086.82	1277.68	1217.96
0610010F05Rik		730.708	702.661	828.227	800.697	849.941	850.405	872.789	841.586	764.726	756.1	730.239
0610010K14Rik		1370.59	1217.67	1274.6	1232.56	1135.55	1170.99	1124.52	1164.26	1252.81	1361.37	1340.12
0610011F06Rik		496.427	489.986	485.907	477.318	501.298	486.632	468.376	457.208	438.68	470.008	528.143
0610012G03Rik		1175.53	1271.88	936.438	886.449	1100.1	1068.29	1167.85	1063.11	1048.29	877.738	1058.08
0610030E20Rik		885.519	945.569	1001.99	914.344	898.2	937.75	1007.94	843.609	984.066	998.403	985.329
0610037L13Rik		694.586	730.809	886.495	787.266	760.318	744.825	817.079	833.494	785.474	813.514	797.604
0610038B21Rik		27.866	39.6159	23.9312	27.8952	27.5763	19.1965	12.38	18.2074	11.8562	32.1124	17.0659
0610040B10Rik		12.3849	29.1907	21.8502	23.7626	25.6066	23.9956	21.665	22.2535	25.6885	21.4083	9.88023
1110001J03Rik		141.394	150.123	113.413	106.415	131.972	126.697	123.8	110.256	163.023	159.589	103.293
1110002L01Rik		109.4	106.337	98.8462	56.8236	72.8802	113.259	110.388	120.371	96.8258	116.772	75.449
1110004E09Rik		806.049	798.574	811.58	824.459	816.456	860.004	900.644	923.519	765.714	785.294	724.85
1110004F10Rik		1685.38	1683.68	1615.88	1690.24	1634.88	1506.93	1597.02	1682.16	1657.89	1733.1	1719.16
1110006O24Rik		23.7377	19.808	29.1336	19.63	27.5763	23.9956	34.045	15.1728	26.6765	18.4889	24.2515
1110007C09Rik		3686.57	3597.75	2935.21	2884.57	3080.67	3293.16	3735.66	3681.94	3283.18	2917.36	3104.19
1110008F13Rik		1372.66	1320.88	1161.18	1071.38	1367.98	1263.13	1446.4	1200.68	1200.44	1176.48	1259.28
1110008L16Rik		389.092	388.862	455.733	470.086	460.918	460.716	485.915	465.3	447.572	387.295	427.545
1110008P14Rik		1454.19	1427.22	1364.08	1291.45	1339.42	1398.47	1438.14	1494.02	1168.83	1275.74	1235.93
1110012L19Rik		472.69	447.243	496.312	493.849	532.814	464.556	473.535	462.265	435.716	462.224	459.88
1110019D14Rik		68.1169	54.2113	82.1984	85.752	73.8651	68.1476	69.1216	73.8411	70.1493	88.5523	52.0958
1110020A21Rik		17.5453	14.5953	23.9312	23.7626	17.7276	19.1965	16.5067	12.1383	19.7604	15.5696	9.88023
1110032A03Rik		165.132	145.953	152.952	138.443	166.443	144.934	150.623	167.913	139.311	154.723	136.527
1110034G24Rik		125.913	111.55	108.211	118.813	102.426	94.0629	83.5649	92.0485	79.0414	106.068	92.5149
1110037F02Rik		1921.72	2116.32	2347.34	2403.12	2261.26	2050.19	2031.35	2085.76	2274.42	2390.91	2189.82
1110038B12Rik		1499.6	1518.96	1224.65	1439.19	1332.53	1375.43	1394.81	1169.32	1353.58	1767.15	1394.91
1110038F14Rik		1344.79	1444.94	1352.63	1391.66	1396.54	1434.94	1349.42	1340.27	1379.27	1267.95	1351.8
1110046J04Rik		103.207	76.1043	99.8867	87.8183	60.0769	70.0673	62.9316	106.21	52.365	91.4716	66.467
1110051M20Rik		1251.91	1107.16	1436.91	1289.38	1263.59	1296.72	1438.14	1364.54	1250.83	1252.38	1217.06
1110059E24Rik		328.199	330.48	267.405	308.914	353.568	338.818	297.12	315.595	425.836	345.451	345.808
1110059G10Rik		270.403	280.439	237.231	254.157	221.595	313.863	241.41	234.673	293.441	284.146	268.563
1110065P20Rik		927.834	962.25	604.523	562.037	750.469	639.244	695.343	635.236	763.738	722.042	848.802
1190002F15Rik		79.4697	62.5514	61.3887	68.1884	75.8348	73.9066	63.9633	64.7374	60.2691	70.0634	46.7065
1190002N15Rik		5468.96	5253.28	3683.32	3628.45	4293.04	4138.77	4123.57	3963.14	5671.22	4540.5	5768.26
1190007I07Rik		114.56	96.9547	82.1984	99.1831	83.7138	100.782	120.705	69.795	94.8497	92.4447	81.7365
1200014J11Rik		1448	1424.09	1594.03	1638.59	1432.98	1395.59	1459.81	1487.95	1561.07	1533.61	1486.53
1300002E11Rik		184.741	191.824	192.49	202.499	202.883	178.528	235.22	195.224	262.813	258.845	212.874
1500004A13Rik		46.4433	46.9136	63.4697	55.7905	89.623	88.3039	76.3433	65.7489	58.2931	72.0096	84.4311
1500011B03Rik		176.485	229.355	199.773	182.869	238.338	204.443	178.478	204.327	227.244	199.486	194.012
1500011K16Rik		555.256	537.942	495.272	415.329	500.313	441.52	556.068	481.484	477.213	406.757	427.545
1500012F01Rik		1345.82	1353.2	1020.72	1106.51	1030.17	1151.79	1165.78	993.314	1124.36	1452.84	1155.99
1500015A07Rik		35.0905	41.701	36.417	40.2931	51.2131	39.3528	26.8233	47.5415	53.353	37.951	35.0299
1500015O10Rik		34.0584	19.808	23.9312	13.431	32.5006	8.63843	25.7916	12.1383	14.8203	10.7041	28.7425
1500017E21Rik		330.264	354.458	491.11	419.462	464.858	473.194	500.358	541.164	316.166	310.42	250.599
1600002H07Rik		224.992	166.804	215.381	172.537	170.382	215.961	217.681	201.293	210.448	201.432	216.467
1600002K03Rik		175.453	260.631	238.271	236.593	187.125	227.479	201.175	242.765	181.795	226.733	220.958
1600012H06Rik		1169.34	1215.58	1166.39	1166.43	1193.66	1118.2	1143.09	1187.53	1347.66	1164.8	1185.63
1600014C10Rik		659.495	610.919	626.373	619.894	705.165	697.793	719.071	675.697	604.667	690.903	707.784
1600020E01Rik		180.613	180.357	142.547	188.035	135.912	211.162	219.745	154.763	177.843	198.513	164.371
1700001K19Rik		15.4811	12.5103	19.7692	16.5305	14.773	19.1965	12.38	9.1037	2.96405	9.73102	16.1677
1700001L05Rik		49.5395	34.4033	34.3361	33.061	60.0769	37.4332	31.9816	29.3341	25.6885	44.7627	33.2335
1700001O22Rik		19.6094	15.6379	19.7692	16.5305	9.84868	16.317	16.5067	26.2996	20.7484	13.6234	29.6407
1700003E16Rik		207.447	186.612	169.599	199.399	228.489	141.094	170.225	206.35	193.652	179.051	189.521
1700003F12Rik		111.464	97.9973	101.968	100.216	122.124	104.621	107.293	105.198	87.9336	70.0634	88.0239
1700007J10Rik		47.4754	51.0837	49.9434	44.4257	29.546	52.7904	33.0133	42.4839	32.6046	57.413	68.2634
1700007L15Rik		44.3792	31.2757	46.8219	41.3263	31.5158	28.7948	31.9816	39.4493	32.6046	27.2469	27.8443
1700008J07Rik		22.7056	23.9781	14.5668	17.5637	16.7428	8.63843	8.25333	20.2304	13.8323	2.91931	20.6587
1700012B09Rik		101.143	97.9973	64.5102	67.1552	55.1526	59.5092	58.805	62.7144	70.1493	86.6061	91.6167
1700012D01Rik		25.8018	50.0412	73.8745	45.4589	52.198	55.6699	39.2033	33.3802	54.341	50.6013	35.9281
1700012D14Rik		15.4811	16.6804	24.9717	18.5968	17.7276	19.1965	11.3483	20.2304	16.7963	23.3545	10.7784
1700013G24Rik		9.28866	8.34019	8.32389	14.4642	12.8033	6.71878	14.4433	10.1152	10.8682	12.6503	13.473
1700017B05Rik		3433.71	3289.16	3494.99	3286.47	2986.12	2939.95	3099.12	2978.93	3107.32	3401.97	3600.9
1700018A04Rik		9.28866	4.1701	11.4454	19.63	10.8335	5.75895	16.5067	14.1613	8.89216	14.5965	10.7784
1700019G17Rik		23.7377	11.4678	23.9312	20.6631	23.6368	10.5581	20.6333	12.1383	20.7484	22.3814	18.8623
1700019L03Rik		166.164	174.102	195.611	178.736	192.049	199.644	252.758	217.477	187.723	182.943	187.724
1700020I14Rik		1617.26	1732.68	1591.94	1618.96	1778.67	1791.99	1847.71	1695.31	1715.2	1621.19	1658.08
1700020L24Rik		763.734	690.151	464.057	458.722	400.841	438.64	344.576	435.966	582.931	632.517	821.856
1700021F05Rik		655.367	711.001	736.665	682.917	632.285	711.231	751.053	797.079	714.337	709.392	618.862
1700021K19Rik		3831.06	3620.69	4281.6	4117.13	3911.9	3903.61	4095.71	4245.36	3419.53	3723.09	3944.01
1700024P16Rik		38.1867	32.3182	40.579	54.7573	25.6066	35.5135	37.14	39.4493	42.4848	23.3545	26.9461
1700025G04Rik		489.203	468.093	309.025	343.008	263.945	291.787	303.31	278.168	387.303	447.627	456.287
1700029I15Rik		14.449	7.29767	5.20243	14.4642	16.7428	12.4777	23.7283	21.242	11.8562	30.1662	16.1677
1700029J07Rik		52.6358	35.4458	35.3765	32.0279	27.5763	59.5092	44.3616	47.5415	39.5207	36.9779	44.0119
1700030J22Rik		145.522	138.656	138.385	153.94	140.836	142.054	149.592	125.429	122.514	128.45	106.886
1700030K09Rik		405.605	380.521	399.547	360.572	389.023	370.493	394.096	374.263	312.214	394.106	453.592
1700037C18Rik		85.6621	80.2744	65.5507	70.2547	69.9256	67.1878	73.2483	50.5761	43.4728	73.9558	44.0119
1700037H04Rik		1592.49	1686.8	1344.31	1420.59	1452.68	1333.2	1409.26	1449.51	1549.21	1407.11	1702.99
1700049G17Rik		202.286	205.377	188.328	206.631	208.792	216.921	205.302	193.201	239.1	236.464	211.078
1700052K11Rik		417.99	454.541	327.753	340.942	399.856	291.787	363.146	323.687	389.279	300.689	467.964
1700056E22Rik		50.5716	61.5089	42.66	49.5915	56.1375	57.5895	75.3116	45.5185	74.1013	66.171	61.0778
1700061G19Rik		10.3207	11.4678	11.4454	6.19894	10.8335	10.5581	5.15833	8.09217	23.7124	14.5965	13.473
1700066M21Rik		379.803	353.416	376.656	390.533	412.66	358.975	364.178	354.033	351.734	368.806	366.467
1700067K01Rik		15.4811	19.808	11.4454	20.6631	27.5763	21.1162	14.4433	14.1613	14.8203	30.1662	20.6587
1700086O06Rik		13.417	15.6379	30.1741	23.7626	13.7882	23.9956	21.665	18.2074	14.8203	20.4351	26.0479
1700088E04Rik		14.449	28.1482	28.0931	27.8952	15.7579	22.076	23.7283	19.2189	8.89216	14.5965	17.0659
1700093K21Rik		28.8981	19.808	21.8502	34.0942	13.7882	23.9956	17.5383	26.2996	34.5806	45.7358	17.9641
1700094D03Rik		54.6999	70.8916	78.0365	75.4205	66.971	102.701	75.3116	57.6567	89.9096	72.9827	72.7544
1700096K18Rik		63.9886	68.8066	50.9838	46.4921	66.971	48.9511	45.3933	61.7028	75.0894	52.5475	73.6526
1700102P08Rik		9.28866	14.5953	11.4454	16.5305	10.8335	12.4777	10.3167	9.1037	5.92811	12.6503	9.88023
1700109H08Rik		23.7377	25.0206	21.8502	38.2268	13.7882	25.9153	30.95	20.2304	14.8203	23.3545	13.473
1700109K24Rik		83.598	56.2963	52.0243	63.0226	59.0921	65.2681	70.1533	61.7028	69.1613	104.122	72.7544
1700112E06Rik		175.453	167.846	107.17	121.913	99.4717	141.094	174.352	140.602	91.8857	130.396	121.257
1700113A16Rik		584.154	502.497	661.749	718.044	645.089	658.44	681.931	747.515	531.554	524.502	467.964
1700120K04Rik		12.3849	6.25514	18.7288	12.3979	8.86381	13.4376	25.7916	15.1728	15.8083	22.3814	7.18562
1700123M08Rik		54.6999	60.4664	62.4292	79.5531	54.1677	85.4245	87.6916	71.818	66.1972	47.682	51.1976
1700123O20Rik		668.784	702.661	765.798	708.746	729.787	712.191	667.488	739.422	691.613	788.213	751.796
1810010H24Rik		16.5132	43.786	20.8097	9.29841	17.7276	24.9555	28.8866	19.2189	15.8083	36.0048	25.1497
1810011O10Rik		166.164	166.804	186.247	153.94	151.67	179.487	171.257	146.671	139.311	179.051	151.796
1810013L24Rik		3805.26	4164.88	3327.48	3367.06	3646.97	3701.09	3945.09	3651.59	3692.22	3285.19	3682.63
1810014B01Rik		57.7961	55.2538	44.7409	52.691	38.4099	52.7904	67.0583	72.8296	65.2092	65.1979	43.1137
1810021B22Rik		94.9508	80.2744	59.3077	84.7189	61.0618	82.545	67.0583	72.8296	50.3889	85.633	55.6886
1810022K09Rik		485.075	393.032	406.83	507.28	473.722	479.913	522.023	466.312	587.871	467.089	406.886
1810024B03Rik		9.28866	10.4252	17.6883	9.29841	19.6974	19.1965	12.38	19.2189	4.94009	5.83861	11.6766
1810026B05Rik		370.514	467.051	304.863	386.401	341.749	354.176	368.305	314.583	424.848	391.187	378.143
1810026J23Rik		2613.21	2760.6	2471.16	2467.18	2742.86	2656.8	2800.97	2819.11	2544.15	2370.48	2495.21
1810030O07Rik		1120.83	1116.54	1074.82	1125.11	1072.52	1062.53	1041.98	1119.75	1167.84	1085.98	1162.27
1810032O08Rik		248.73	243.951	202.895	148.775	220.61	249.555	236.251	192.189	250.957	279.28	249.7
1810034E14Rik		142.426	136.571	149.83	143.609	176.291	167.01	139.275	152.74	167.963	128.45	165.269
1810037I17Rik		1571.85	1508.53	1425.47	1403.03	1415.26	1531.88	1670.27	1485.93	1424.72	1375.97	1306.89
1810041L15Rik		38.1867	38.5734	38.498	38.2268	44.3191	61.4288	48.4883	47.5415	35.5686	53.5206	62.8742
1810043G02Rik		854.557	865.295	867.766	844.089	829.259	826.41	876.916	991.291	757.81	893.308	929.64
1810043H04Rik		460.305	464.966	414.114	390.533	431.372	440.56	511.706	402.586	392.243	381.456	428.443
1810044D09Rik		11.3528	17.7229	27.0527	22.7295	36.4401	23.9956	22.6966	19.2189	19.7604	23.3545	21.5569
1810055G02Rik		1410.84	1379.26	1530.56	1405.09	1497.98	1400.39	1349.42	1374.66	1265.65	1392.51	1356.29
1810058I24Rik		1444.9	1370.92	1523.27	1592.09	1600.41	1571.23	1522.74	1611.35	1343.7	1457.71	1319.46
1810062G17Rik		7.22451	10.4252	22.8907	11.3647	26.5914	5.75895	15.475	7.08065	10.8682	21.4083	15.2694
2010001A14Rik		93.9187	103.21	78.0365	101.249	103.411	78.7057	92.8499	100.141	96.8258	100.23	105.988
2010012O05Rik		412.829	418.052	424.519	430.826	378.189	444.399	421.951	364.148	456.464	402.864	427.545
2010107E04Rik		1237.46	1229.14	1287.08	1493.94	1183.81	1586.59	1557.82	1529.42	1237.99	1357.48	979.041
2010107G23Rik		229.12	194.952	196.652	207.665	234.399	186.206	225.935	210.397	200.568	232.571	230.838
2010111I01Rik		2701.97	3103.59	3592.8	3170.76	3184.08	3561.91	3803.75	3859.97	3112.26	3445.76	3080.84
2010204K13Rik		41.2829	66.7215	62.4292	52.691	74.85	65.2681	51.5833	62.7144	46.4368	60.3323	58.3832
2010315B03Rik		170.292	165.761	202.895	177.703	182.201	183.327	174.352	170.947	197.604	184.889	180.539
2010320M18Rik		151.715	142.826	151.911	189.068	134.927	158.371	158.877	155.774	136.346	162.508	134.73
2200002D01Rik		857.653	789.191	879.211	740.773	796.758	894.557	1023.41	926.554	591.823	733.719	626.946
2210010C04Rik		11.3528	18.7654	16.6478	26.8621	23.6368	34.5537	27.855	22.2535	24.7004	15.5696	15.2694
2210011C24Rik		509.844	476.434	508.798	381.235	484.555	355.135	442.585	451.139	527.602	370.752	390.718
2210013O21Rik		897.904	840.274	946.843	927.775	800.698	867.682	914.056	843.609	954.425	929.313	824.55
2210015D19Rik		166.164	175.144	172.721	187.001	195.004	204.443	229.03	195.224	191.675	207.271	198.503
2210016F16Rik		18.5773	7.29767	16.6478	17.5637	20.6822	11.5179	9.28499	10.1152	18.7723	1.9462	9.88023
2210016L21Rik		1456.26	1392.81	1217.37	1203.63	1315.78	1170.03	1225.62	1183.48	1264.66	1388.62	1290.72
2210018M11Rik		1091.93	1075.88	1119.56	1158.17	1007.52	1128.75	1037.86	1019.61	1112.51	1207.62	1136.23
2210404O09Rik		85.6621	82.3594	79.077	83.6857	83.7138	86.3843	91.8183	73.8411	84.9695	67.1441	69.1616
2210406O10Rik		5.16037	6.25514	22.8907	19.63	6.89408	14.3974	8.25333	7.08065	4.94009	11.6772	12.5748
2210408F21Rik		147.587	113.635	125.899	127.078	134.927	117.099	119.673	124.417	111.646	127.476	130.239
2210408I21Rik		150.683	111.55	155.033	167.371	177.276	131.496	156.813	137.567	156.107	121.638	121.257
2210409D07Rik		17.5453	17.7229	12.4858	24.7958	12.8033	25.9153	14.4433	19.2189	31.6166	12.6503	12.5748
2210416O15Rik		46.4433	63.594	75.9555	43.3926	41.3645	68.1476	62.9316	71.818	48.4129	72.9827	54.7904
2300009A05Rik		179.581	207.462	145.668	187.001	190.08	171.809	185.7	165.89	187.723	190.728	168.862
2310001H17Rik		34.0584	48.9986	56.1863	57.8568	60.0769	70.0673	80.4699	97.1061	64.2212	54.4937	52.994
2310002F09Rik		15.4811	16.6804	13.5263	12.3979	19.6974	19.1965	24.76	20.2304	15.8083	15.5696	12.5748
2310002L09Rik		116.624	110.508	118.615	127.078	109.32	117.099	128.958	143.636	89.9096	116.772	97.9041
2310007B03Rik		23.7377	26.0631	22.8907	14.4642	16.7428	24.9555	12.38	29.3341	9.88018	4.86551	5.38922
2310009A05Rik		107.336	106.337	105.089	153.94	89.623	123.817	104.198	104.187	142.275	113.853	129.341
2310009B15Rik		411.797	400.329	337.118	320.279	324.022	360.894	367.273	314.583	460.416	447.627	421.257
2310010J17Rik		19.6094	16.6804	17.6883	10.3316	20.6822	6.71878	9.28499	15.1728	22.7244	8.75792	15.2694
2310011J03Rik		2428.47	2452.02	2040.39	2002.26	2023.9	2024.27	2240.78	2297.17	2191.42	2016.27	2204.19
2310015A10Rik		525.325	455.583	558.741	504.181	514.101	590.293	582.891	633.213	454.488	496.282	445.509
2310020H05Rik		39.2188	61.5089	73.8745	54.7573	63.0316	66.228	70.1533	64.7374	52.365	27.2469	36.8263
2310022A10Rik		1921.72	2200.77	2283.87	2267.78	2240.57	2284.38	2485.28	2557.13	1863.4	1862.52	1912.27
2310022B05Rik		8983.17	8856.24	8832.69	8828.33	9117.91	9269.03	9552.19	9523.48	7758.9	7890.89	8467.36
2310030G06Rik		57.7961	80.2744	79.077	71.2878	86.6684	53.7502	68.0899	69.795	61.2571	59.3592	76.3472
2310033P09Rik		792.632	730.809	742.907	774.868	728.802	735.226	733.514	712.111	665.924	726.907	699.7
2310034G01Rik		11.3528	7.29767	12.4858	17.5637	9.84868	23.9956	7.22166	11.1267	16.7963	14.5965	13.473
2310035C23Rik		1436.65	1410.54	1241.3	1231.52	1514.73	1177.71	1327.75	1367.58	1302.21	1252.38	1538.62
2310036O22Rik		8567.24	8461.13	7154.39	6248.53	7241.73	6676.55	6854.39	6486.89	8370.49	7778.98	8691.91
2310039H08Rik		211.575	207.462	194.571	182.869	222.58	182.367	180.542	177.016	181.795	149.858	215.569
2310039L15Rik		22.7056	18.7654	31.2146	14.4642	19.6974	20.1563	28.8866	26.2996	10.8682	22.3814	17.0659
2310043L19Rik		108.368	101.125	90.5223	96.0836	127.048	115.179	149.592	119.36	82.0055	73.9558	66.467
2310045N01Rik		617.18	671.386	713.774	564.104	544.632	555.739	672.646	633.213	619.487	632.517	589.221
2310047M10Rik		1270.48	1347.98	1049.85	976.333	1096.16	983.821	1096.66	1076.26	1176.73	1030.52	1151.5
2310057M21Rik		452.048	496.241	451.571	545.507	561.375	598.931	532.34	576.567	411.015	476.82	455.389
2310061I04Rik		1108.45	1065.46	1055.05	1131.31	1133.58	1126.84	1224.59	1205.73	982.09	1013	1026.65
2310065F04Rik		119.721	124.06	87.4009	113.647	103.411	142.054	150.623	198.258	62.2451	75.902	70.0598
2310067B10Rik		3896.08	3744.75	3515.8	3289.57	3117.11	3202.94	3266.25	3409.84	3156.72	3749.36	4037.42
2410002F23Rik		1026.91	1063.37	1004.07	897.813	911.988	1016.46	929.531	1083.34	1003.83	1169.67	1095.81
2410004B18Rik		550.095	654.705	543.134	578.568	610.618	570.136	652.013	612.982	647.152	565.372	562.275
2410006H16Rik		2141.55	1980.8	1498.3	1485.68	1396.54	1555.88	1525.83	1458.61	1597.63	1982.21	1846.71
2410015M20Rik		2005.32	2016.24	1947.79	2058.05	1889.96	2199.92	2214.99	2247.6	1945.41	2004.59	1672.45
2410016O06Rik		980.47	1000.82	797.013	750.072	815.471	769.78	748.989	857.77	926.761	841.734	996.107
2410089E03Rik		2997.14	2720.99	2840.53	2822.58	2642.4	2401.48	2326.41	2471.15	2712.11	2918.33	2829.34
2410127L17Rik		979.438	1027.93	847.997	775.901	993.732	1017.42	980.083	860.805	1043.35	802.809	882.933
2410131K14Rik		636.789	715.172	812.62	703.58	664.786	693.954	734.546	733.353	584.907	687.983	655.688
2500002B13Rik		68.1169	67.7641	76.996	66.122	81.744	74.8664	96.9766	72.8296	70.1493	78.8213	61.976
2500004C02Rik		35.0905	37.5309	40.579	42.3594	37.425	25.9153	26.8233	30.3457	25.6885	33.0855	26.0479
2510002D24Rik		341.616	346.118	295.498	284.118	246.217	292.747	286.803	307.503	294.429	332.801	364.67
2510009E07Rik		1367.5	1264.58	1154.94	1116.84	1155.25	1007.82	1008.97	1008.49	1216.25	1220.27	1283.53
2510039O18Rik		7420.61	7215.31	5990.08	5348.65	5962.39	5266.56	5564.81	6118.7	6751.13	5763.69	7559.28
2610001J05Rik		733.804	746.447	744.988	813.094	763.273	839.847	821.206	761.676	764.726	799.89	699.7
2610002M06Rik		445.856	456.626	413.073	421.528	450.085	441.52	393.065	337.848	574.038	448.6	423.952
2610005L07Rik		876.23	945.569	877.13	859.586	828.274	864.803	799.541	841.586	898.108	1018.84	970.957
2610008E11Rik		930.93	1008.12	1034.24	1024.89	1005.55	1051.97	970.798	1031.75	1175.74	998.403	926.047
2610015P09Rik		276.596	336.735	328.794	400.865	306.294	379.131	342.513	298.399	342.842	446.654	365.569
2610020C07Rik		11.3528	16.6804	10.4049	9.29841	10.8335	16.317	7.22166	12.1383	27.6645	7.78482	12.5748
2610020H08Rik		66.0527	56.2963	66.5911	95.0504	58.1072	73.9066	79.4383	65.7489	62.2451	63.2517	62.8742
2610035D17Rik		16.5132	26.0631	15.6073	12.3979	31.5158	23.9956	22.6966	13.1498	15.8083	22.3814	33.2335
2610035F20Rik		31.9943	53.1687	5.20243	1.03316	2.9546	2.87948	0	4.04609	43.4728	29.1931	63.7724
2610044O15Rik8		140.362	160.549	163.356	160.139	160.533	144.934	166.098	159.82	143.263	145.965	147.305
2610206C17Rik		20.6415	6.25514	10.4049	12.3979	11.8184	13.4376	21.665	10.1152	9.88018	13.6234	9.88023
2610301B20Rik		646.078	675.556	787.648	782.1	786.91	750.584	768.591	809.217	644.188	735.665	625.149
2610306M01Rik		72.2451	99.0398	73.8745	94.0173	82.7289	98.862	74.2799	91.037	122.514	91.4716	73.6526
2610307P16Rik		57.7961	70.8916	74.915	69.2215	69.9256	54.7101	71.1849	68.7835	49.4009	68.1172	76.3472
2610316D01Rik		21.6735	15.6379	27.0527	25.8289	34.4704	30.7144	19.6017	45.5185	17.7843	26.2738	17.9641
2610318N02Rik		18.5773	14.5953	13.5263	24.7958	8.86381	10.5581	24.76	28.3226	13.8323	14.5965	27.8443
2610507B11Rik		12965.9	12773	12500.4	12942.4	12233	12270.4	12309.8	12704.7	11791	12500.5	12590.1
2610507I01Rik		6.19244	12.5103	11.4454	15.4974	11.8184	4.79913	13.4117	12.1383	8.89216	17.5158	13.473
2610524H06Rik		39.2188	61.5089	54.1053	42.3594	39.3947	63.3485	71.1849	31.3572	57.305	49.6282	35.0299
2610528A11Rik		458.241	262.716	135.263	145.675	147.73	140.135	155.782	182.074	189.699	215.056	366.467
2700029M09Rik		622.34	653.663	553.539	599.231	635.24	665.159	666.456	641.305	758.798	654.898	600
2700038G22Rik		21.6735	20.8505	39.5385	26.8621	16.7428	20.1563	34.045	16.1843	26.6765	36.0048	35.9281
2700046G09Rik		49.5395	47.9561	50.9838	21.6963	43.3342	48.9511	37.14	34.3917	48.4129	44.7627	51.1976
2700049A03Rik		406.637	369.054	386.021	440.125	368.341	409.845	421.951	390.447	426.824	390.214	414.072
2700054A10Rik		36.1226	17.7229	31.2146	41.3263	14.773	28.7948	18.57	22.2535	17.7843	23.3545	19.7605
2700060E02Rik		2654.49	2763.73	2454.51	2840.15	2939.83	2917.87	3039.29	2804.95	2972.95	2794.75	2469.16
2700062C07Rik		212.607	236.653	195.611	212.83	291.521	191.005	207.365	218.489	213.412	230.625	242.515
2700069I18Rik		38.1867	21.893	21.8502	21.6963	28.5612	28.7948	21.665	19.2189	32.6046	43.7896	36.8263
2700081O15Rik		5866.31	6488.67	4504.27	3757.59	4393.5	4290.42	4286.57	4554.88	5278.98	5421.15	6266.76
2700094K13Rik		636.789	531.687	621.171	647.789	615.543	609.489	531.308	433.943	662.96	639.328	550.598
2700097O09Rik		86.6942	150.123	106.13	98.1499	105.381	131.496	112.452	115.313	137.334	137.207	129.341
2700099C18Rik		36.1226	37.5309	38.498	51.6578	45.3039	37.4332	29.9183	42.4839	36.5567	34.0586	30.5389
2810001G20Rik		62.9565	59.4239	64.5102	50.6247	64.0164	84.4646	85.6283	67.772	67.1852	63.2517	40.4191
2810002D19Rik		83.598	79.2318	84.2794	59.9231	54.1677	75.8262	72.2166	77.8872	84.9695	67.1441	66.467
2810004N23Rik		1207.53	1368.83	1272.52	1388.56	1390.63	1662.42	1615.59	1604.27	1225.14	1276.71	1181.14
2810006K23Rik		330.264	326.31	395.385	390.533	396.902	425.203	424.015	407.643	350.746	391.187	322.455
2810013P06Rik		187.837	161.591	158.154	189.068	140.836	198.684	196.017	181.062	171.915	152.777	120.359
2810021J22Rik		235.313	233.525	209.138	193.2	198.943	243.796	174.352	218.489	224.28	277.334	243.413
2810025M15Rik		978.406	962.25	959.329	1019.73	1036.08	949.267	982.146	938.692	946.521	922.501	850.598
2810029C07Rik		24.7698	30.2332	32.2551	24.7958	25.6066	22.076	35.0766	23.265	14.8203	37.951	11.6766
2810047C21Rik1		69.1489	81.3169	72.8341	41.3263	81.744	62.3887	59.8366	61.7028	41.4968	71.0365	69.1616
2810403A07Rik		1919.66	1939.09	1936.35	1925.8	2040.65	2057.87	2069.52	2114.08	1979	2028.92	2076.64
2810403D21Rik		24.7698	29.1907	10.4049	26.8621	29.546	28.7948	15.475	19.2189	25.6885	20.4351	32.3353
2810408A11Rik		170.292	140.741	130.061	120.879	107.351	110.38	159.908	114.302	126.466	148.885	176.048
2810408I11Rik		16.5132	26.0631	21.8502	33.061	22.652	17.2769	23.7283	22.2535	13.8323	15.5696	21.5569
2810410L24Rik		67.0848	69.8491	72.8341	58.8899	62.0467	49.9109	38.1716	50.5761	118.562	103.149	105.988
2810417H13Rik		226.024	252.291	307.984	291.35	363.416	297.546	235.22	200.281	296.405	253.007	244.311
2810428I15Rik		2484.2	2490.59	2276.58	2327.7	2545.88	2504.18	2515.2	2278.96	2405.82	2480.44	2306.58
2810433D01Rik		11.3528	27.1056	29.1336	20.6631	22.652	23.9956	21.665	22.2535	20.7484	18.4889	14.3712
2810454H06Rik		15.4811	14.5953	12.4858	12.3979	17.7276	11.5179	23.7283	16.1843	8.89216	16.5427	18.8623
2810468N07Rik		24.7698	32.3182	27.0527	32.0279	18.7125	32.6341	20.6333	33.3802	34.5806	25.3007	24.2515
2810474O19Rik		3875.44	4426.56	4523	4720.49	4981.46	5330.87	5484.34	5113.24	4471.77	4346.85	4035.63
2900026A02Rik		4053.98	3566.48	4114.08	3811.32	3642.04	3535.04	3571.63	3733.53	3507.46	3765.91	4016.76
2900041M22Rik		15.4811	9.38272	20.8097	4.13263	12.8033	11.5179	12.38	9.1037	16.7963	13.6234	7.18562
2900057B20Rik		9.28866	13.5528	15.6073	12.3979	4.92434	10.5581	11.3483	17.1959	6.91613	6.81172	11.6766
2900076A07Rik		53.6678	56.2963	56.1863	52.691	79.7743	67.1878	56.7416	57.6567	64.2212	66.171	60.1796
2900097C17Rik		10242.3	11633.5	10797.1	10882.2	11412.7	11526.5	11745.5	12265.7	11075.7	10533.8	10139.8
3000002C10Rik		34.0584	42.7435	37.4575	43.3926	27.5763	28.7948	34.045	38.4378	40.5087	50.6013	44.0119
3010001F23Rik		46.4433	20.8505	34.3361	25.8289	20.6822	24.9555	22.6966	40.4609	17.7843	26.2738	33.2335
3010026O09Rik		123.849	117.805	121.737	145.675	139.851	120.938	135.148	127.452	132.394	151.804	152.694
3110001I22Rik		48.5075	64.6365	45.7814	59.9231	41.3645	63.3485	64.9949	46.53	82.0055	57.413	50.2994
3110002H16Rik		791.6	717.257	897.94	791.398	790.849	767.86	826.364	886.093	865.504	718.15	825.448
3110009E18Rik		90.8225	92.7847	53.0648	66.122	61.0618	69.1074	55.71	64.7374	88.9216	72.0096	77.2454
3110021A11Rik		12.3849	14.5953	12.4858	15.4974	14.773	21.1162	11.3483	16.1843	17.7843	21.4083	19.7605
3110021N24Rik		209.511	206.42	186.247	140.509	180.231	178.528	180.542	135.544	185.747	154.723	204.79
3110039I08Rik		944.347	1049.82	741.867	750.072	740.621	868.642	691.216	638.27	1165.86	1259.19	959.281
3110040N11Rik		359.162	352.373	393.304	341.975	390.008	383.93	352.83	338.86	358.651	333.774	308.982
3110043O21Rik		717.291	632.812	720.017	758.337	701.226	781.298	772.718	834.505	763.738	709.392	662.874
3110056K07Rik		52.6358	54.2113	75.9555	54.7573	47.2737	69.1074	80.4699	77.8872	60.2691	58.3861	46.7065
3110057O12Rik		157.907	152.209	134.223	144.642	172.352	168.929	160.94	126.44	129.43	114.826	165.269
3110062M04Rik		205.383	128.23	158.154	170.471	143.791	149.733	178.478	172.97	160.059	169.32	176.946
3110082I17Rik		669.816	646.365	652.385	692.215	673.65	673.797	640.664	595.786	576.014	699.661	610.778
3200001D21Rik		31.9943	21.893	17.6883	27.8952	20.6822	23.9956	10.3167	30.3457	23.7124	22.3814	38.6227
3300002I08Rik		21.6735	25.0206	36.417	40.2931	33.4855	36.4734	20.6333	33.3802	30.6286	36.0048	27.8443
3300002P13Rik		22.7056	13.5528	58.2673	45.4589	31.5158	31.6742	34.045	45.5185	17.7843	24.3276	26.9461
3300005D01Rik		839.076	856.955	915.628	1000.1	893.275	887.839	921.278	864.851	851.671	872.873	819.161
3425401B19Rik		541.839	442.03	722.098	702.547	607.664	816.811	819.143	801.125	385.327	463.197	414.072
3632451O06Rik		192.998	181.399	165.437	189.068	170.382	256.273	311.563	317.618	90.8977	102.176	128.443
3830403N18Rik		704.906	736.022	555.62	613.695	682.514	747.704	714.944	658.501	905.024	726.907	735.628
3830406C13Rik		370.514	336.735	287.174	344.041	370.31	395.448	277.518	393.482	353.71	361.021	315.269
3830408C21Rik		24.7698	33.3608	42.66	22.7295	25.6066	44.152	45.3933	16.1843	51.3769	33.0855	45.8083
3830417A13Rik		54.6999	67.7641	103.008	82.6525	75.8348	74.8664	83.5649	97.1061	56.317	77.8482	62.8742
4631405J19Rik		12.3849	14.5953	36.417	22.7295	12.8033	8.63843	17.5383	6.06913	8.89216	10.7041	11.6766
4632404H12Rik		101.143	100.082	113.413	108.481	78.7894	76.786	83.5649	111.267	81.0175	100.23	78.1436
4632415L05Rik		616.148	628.642	577.47	559.971	555.466	560.538	558.131	563.418	650.116	637.382	649.401
4632427E13Rik		10.3207	11.4678	15.6073	17.5637	23.6368	26.8751	16.5067	18.2074	8.89216	27.2469	16.1677
4632428C04Rik		49.5395	46.9136	59.3077	48.5584	53.1829	44.152	56.7416	62.7144	36.5567	30.1662	25.1497
4632428N05Rik		1570.82	1515.83	1770.91	1988.83	1785.57	1727.69	1810.57	1768.14	1352.6	1473.28	1542.21
4732471J01Rik		22.7056	21.893	24.9717	26.8621	16.7428	25.9153	25.7916	26.2996	25.6885	25.3007	10.7784
4732491K20Rik		73.2772	57.3388	71.7936	53.7242	53.1829	97.9022	90.7866	60.6913	70.1493	55.4668	34.1317
4831440E17Rik		15.4811	16.6804	14.5668	17.5637	14.773	20.1563	30.95	25.288	40.5087	20.4351	31.4371
4833415N18Rik		10.3207	26.0631	24.9717	26.8621	20.6822	39.3528	30.95	15.1728	28.6525	14.5965	25.1497
4833417C18Rik		16.5132	8.34019	30.1741	18.5968	22.652	20.1563	25.7916	28.3226	14.8203	17.5158	26.9461
4833418N02Rik		166.164	204.335	116.535	147.741	132.957	145.893	135.148	138.578	165.987	176.132	163.473
4833419F23Rik		24.7698	16.6804	21.8502	6.19894	17.7276	8.63843	6.19	13.1498	18.7723	11.6772	3.59281
4833420G17Rik		159.971	193.909	207.057	188.035	208.792	211.162	159.908	181.062	225.268	303.608	283.832
4833422C13Rik		27.866	30.2332	43.7004	16.5305	19.6974	35.5135	38.1716	27.3111	35.5686	38.9241	21.5569
4833427G06Rik		42.315	68.8066	45.7814	32.0279	41.3645	37.4332	27.855	33.3802	29.6405	47.682	32.3353
4833439L19Rik		4773.34	4850.86	5990.08	5693.73	5700.42	5884.69	5889.78	6295.71	4947.01	5048.45	4884.43
4921507L20Rik		24.7698	8.34019	17.6883	21.6963	9.84868	6.71878	23.7283	17.1959	14.8203	10.7041	17.0659
4921524J17Rik		1123.93	1097.78	1040.49	979.433	1052.82	1080.76	1058.49	1115.71	1258.73	1090.85	1111.08
4921525O09Rik		20.6415	33.3608	38.498	29.9615	31.5158	31.6742	35.0766	30.3457	23.7124	16.5427	41.3173
4921531C22Rik		118.688	100.082	93.6438	111.581	122.124	108.46	112.452	89.0139	94.8497	96.3371	87.1257
4921536K21Rik		50.5716	37.5309	60.3482	78.5199	70.9105	75.8262	84.5966	83.9563	51.3769	64.2248	44.0119
4930402H24Rik		1798.9	1560.66	1847.9	1856.58	1698.9	1635.54	1767.24	1654.85	1853.52	1850.84	1842.21
4930404N11Rik		1163.15	1156.16	1062.34	1060.02	1054.79	1034.69	1066.74	1157.18	1008.77	1002.3	1002.39
4930413G21Rik		882.423	1064.42	596.199	440.125	628.346	544.221	629.316	625.12	849.695	571.211	787.724
4930426L09Rik		39.2188	23.9781	8.32389	13.431	7.87894	18.2367	30.95	12.1383	17.7843	23.3545	26.0479
4930427A07Rik		203.318	223.1	296.539	326.478	325.991	282.189	235.22	223.546	271.705	225.76	284.73
4930429B21Rik		23.7377	36.4883	22.8907	13.431	20.6822	11.5179	11.3483	22.2535	17.7843	16.5427	18.8623
4930429F24Rik		140.362	170.974	209.138	219.029	219.626	256.273	226.966	254.903	187.723	154.723	148.203
4930430F08Rik		314.782	333.608	281.972	393.633	377.204	386.81	382.748	346.952	368.531	301.662	295.509
4930432K21Rik		22.7056	15.6379	11.4454	22.7295	25.6066	18.2367	13.4117	22.2535	23.7124	20.4351	29.6407
4930447F24Rik		235.313	215.803	189.369	224.195	189.095	178.528	160.94	196.235	158.083	199.486	224.551
4930451G09Rik		29.9301	15.6379	35.3765	35.1273	37.425	23.9956	27.855	39.4493	26.6765	33.0855	17.9641
4930452B06Rik		18.5773	21.893	17.6883	12.3979	29.546	16.317	8.25333	18.2074	12.8442	22.3814	7.18562
4930453N24Rik		688.393	727.682	695.045	768.669	826.304	765.941	754.148	762.687	757.81	701.607	640.419
4930473A02Rik		11.3528	25.0206	15.6073	6.19894	8.86381	8.63843	19.6017	19.2189	10.8682	14.5965	11.6766
4930480K23Rik		29.9301	29.1907	37.4575	24.7958	29.546	40.3127	37.14	34.3917	28.6525	46.7089	37.7245
4930486L24Rik		52.6358	45.8711	68.6721	72.321	58.1072	71.0271	56.7416	58.6683	42.4848	42.8165	36.8263
4930487H11Rik		48.5075	35.4458	48.9029	37.1936	54.1677	38.393	38.1716	52.5991	66.1972	54.4937	52.994
4930503L19Rik		391.156	357.586	381.859	358.505	368.341	353.216	317.753	321.664	457.452	463.197	414.97
4930505A04Rik		10.3207	12.5103	18.7288	4.13263	17.7276	7.6786	14.4433	9.1037	3.95207	14.5965	4.49101
4930506C21Rik		9.28866	21.893	18.7288	17.5637	20.6822	8.63843	14.4433	13.1498	22.7244	19.462	24.2515
4930513N10Rik		50.5716	57.3388	69.7126	40.2931	55.1526	43.1921	52.615	29.3341	59.2811	60.3323	43.1137
4930515G01Rik		57.7961	87.572	47.8624	33.061	49.2434	39.3528	29.9183	29.3341	91.8857	39.8972	97.0059
4930520O04Rik		11.3528	15.6379	20.8097	11.3647	6.89408	7.6786	11.3483	9.1037	16.7963	11.6772	11.6766
4930523C07Rik		110.432	110.508	129.02	122.946	150.685	162.211	202.207	164.878	132.394	113.853	116.766
4930526I15Rik		760.638	751.66	611.806	469.053	610.618	520.225	572.575	577.579	659.996	695.768	723.053
4930538K18Rik		27.866	12.5103	22.8907	33.061	26.5914	34.5537	28.8866	31.3572	15.8083	23.3545	19.7605
4930539J05Rik		31.9943	28.1482	24.9717	17.5637	28.5612	18.2367	25.7916	18.2074	43.4728	25.3007	28.7425
4930544D05Rik		15.4811	18.7654	18.7288	14.4642	13.7882	4.79913	19.6017	30.3457	11.8562	11.6772	14.3712
4930549G23Rik		19.6094	17.7229	18.7288	6.19894	20.6822	10.5581	15.475	10.1152	26.6765	16.5427	19.7605
4930550L24Rik		45.4112	32.3182	59.3077	64.0557	60.0769	56.6297	59.8366	60.6913	39.5207	45.7358	37.7245
4930556M19Rik		127.977	96.9547	110.292	118.813	107.351	135.335	143.402	108.233	115.598	112.88	114.97
4930557K07Rik		27.866	32.3182	28.0931	32.0279	33.4855	48.9511	45.3933	28.3226	43.4728	36.9779	38.6227
4930563E22Rik		12.3849	20.8505	16.6478	26.8621	11.8184	18.2367	10.3167	22.2535	21.7364	22.3814	28.7425
4930565N06Rik		17.5453	22.9355	22.8907	21.6963	38.4099	23.9956	17.5383	25.288	21.7364	12.6503	12.5748
4930577N17Rik		56.764	30.2332	40.579	18.5968	29.546	23.0358	29.9183	34.3917	28.6525	41.8434	65.5688
4930579G18Rik		264.211	279.396	230.988	200.432	232.429	277.39	217.681	278.168	257.873	345.451	277.545
4930579G24Rik		144.49	87.572	160.235	160.139	145.76	133.416	117.61	134.532	139.311	115.799	122.156
4930581F22Rik		55.732	69.8491	75.9555	84.7189	66.971	88.3039	82.5333	75.8641	67.1852	86.6061	57.485
4931406C07Rik		1105.35	1109.25	1092.51	980.466	924.791	1003.02	951.196	1020.63	1210.32	1075.28	1065.27
4931406P16Rik		3905.37	3637.37	3873.73	3773.09	3723.79	3888.25	3588.13	3757.8	3702.1	4159.04	4219.76
4931414P19Rik		511.908	462.881	409.952	409.13	420.539	379.131	444.648	444.058	432.752	444.708	414.97
4931428F04Rik		409.733	396.159	434.923	429.793	458.948	426.163	431.236	406.632	413.98	438.869	476.946
4931431C16Rik		12.3849	13.5528	10.4049	12.3979	6.89408	12.4777	7.22166	20.2304	7.90414	9.73102	6.28742
4931440F15Rik		9.28866	9.38272	32.2551	9.29841	13.7882	8.63843	20.6333	8.09217	30.6286	15.5696	12.5748
4931440P22Rik		79.4697	90.6996	75.9555	45.4589	55.1526	65.2681	58.805	68.7835	78.0534	67.1441	78.1436
4932416H05Rik		117.656	106.337	98.8462	108.481	73.8651	85.4245	80.4699	98.1176	96.8258	100.23	100.599
4932438A13Rik		2943.47	2808.56	3099.61	3451.78	3278.63	2908.27	2809.23	2977.92	2643.94	2487.25	2600.3
4932441J04Rik		10.3207	14.5953	12.4858	12.3979	17.7276	20.1563	20.6333	19.2189	6.91613	9.73102	6.28742
4933403O08Rik		5.16037	13.5528	8.32389	14.4642	21.6671	13.4376	3.095	17.1959	5.92811	13.6234	4.49101
4933404O12Rik		341.616	356.543	440.126	378.135	398.872	354.176	351.798	346.952	367.543	354.209	350.299
4933406C10Rik		25.8018	12.5103	14.5668	9.29841	10.8335	25.9153	18.57	10.1152	6.91613	8.75792	20.6587
4933406I18Rik		16.5132	21.893	19.7692	15.4974	10.8335	2.87948	10.3167	9.1037	12.8442	13.6234	16.1677
4933407K13Rik		94.9508	112.593	104.049	94.0173	97.5019	112.3	111.42	97.1061	96.8258	122.611	119.461
4933411K16Rik		27.866	35.4458	32.2551	30.9947	23.6368	35.5135	44.3616	32.3687	33.5926	43.7896	24.2515
4933412E12Rik		247.698	277.311	311.105	271.72	205.837	245.715	251.726	252.88	297.393	279.28	264.97
4933413J09Rik		18.5773	26.0631	21.8502	32.0279	18.7125	23.9956	14.4433	20.2304	35.5686	20.4351	17.9641
4933417D19Rik		9.28866	18.7654	19.7692	13.431	17.7276	10.5581	7.22166	12.1383	7.90414	15.5696	15.2694
4933417E11Rik		19.6094	9.38272	12.4858	15.4974	10.8335	14.3974	3.095	7.08065	5.92811	8.75792	7.18562
4933421O10Rik		75.3414	62.5514	66.5911	60.9563	96.5171	86.3843	86.6599	68.7835	82.9935	98.2833	72.7544
4933427D14Rik		488.171	529.602	499.434	528.976	462.888	473.194	543.688	472.381	550.326	558.561	520.059
4933428G20Rik		45.4112	79.2318	54.1053	46.4921	60.0769	42.2323	76.3433	57.6567	57.305	70.0634	45.8083
4933431E20Rik		133.137	165.761	181.045	184.935	183.185	179.487	207.365	161.843	194.64	173.212	167.066
4933434E20Rik		1242.62	1213.5	1420.26	1460.88	1475.33	1462.77	1576.39	1525.37	1383.23	1382.78	1257.48
4933439C10Rik		70.181	90.6996	61.3887	49.5915	58.1072	62.3887	73.2483	82.9448	84.9695	96.3371	69.1616
5031414D18Rik		107.336	112.593	111.332	99.1831	118.184	119.018	121.737	124.417	141.287	125.53	117.665
5031425E22Rik		741.029	852.785	629.494	559.971	583.042	700.673	742.799	787.975	665.924	708.418	737.425
5031434O11Rik		11.3528	7.29767	10.4049	17.5637	12.8033	12.4777	13.4117	13.1498	18.7723	18.4889	11.6766
5031439G07Rik		9391.87	9955.06	8778.59	8656.82	8844.11	8587.56	8820.74	9184.62	8974.17	8755	9353.88
5330411J11Rik		14.449	26.0631	38.498	20.6631	30.5309	22.076	25.7916	34.3917	12.8442	11.6772	17.9641
5330426P16Rik		416.958	348.203	275.729	276.886	252.126	271.631	288.866	296.376	294.429	303.608	305.389
5430405H02Rik		50.5716	52.1262	59.3077	59.9231	52.198	50.8708	53.6466	47.5415	69.1613	62.2785	47.6048
5430416N02Rik		92.8866	112.593	69.7126	109.515	89.623	80.6253	103.167	86.9909	92.8737	106.068	104.192
5430431A17Rik		702.842	913.251	1149.74	1200.53	827.289	1434.94	1481.47	1258.33	769.666	964.344	538.922
5530601H04Rik		229.12	204.335	232.029	200.432	250.156	205.403	198.08	202.304	233.172	270.522	266.766
5730405O15Rik		53.6678	30.2332	40.579	48.5584	40.3796	42.2323	47.4566	43.4954	35.5686	52.5475	45.8083
5730409E04Rik		144.49	148.038	156.073	151.874	138.866	146.853	112.452	131.498	123.502	114.826	115.868
5730455P16Rik		1434.58	1525.21	1497.26	1527.01	1497.98	1648.98	1514.49	1494.02	1572.92	1408.08	1401.2
5730480H06Rik		2.06415	16.6804	7.28341	18.5968	12.8033	19.1965	19.6017	7.08065	4.94009	14.5965	12.5748
5730508B09Rik		358.13	469.136	451.571	442.191	484.555	523.105	530.276	572.521	431.764	360.048	350.299
5730559C18Rik		1044.46	1072.76	1358.88	1003.2	1209.42	1031.81	901.676	1131.89	887.24	1034.41	1078.74
5830411N06Rik		15.4811	14.5953	88.4414	20.6631	29.546	28.7948	29.9183	35.4033	32.6046	30.1662	22.4551
5830415F09Rik		91.8545	113.635	117.575	98.1499	123.109	110.38	90.7866	108.233	137.334	117.745	94.3113
5830417I10Rik		737.933	836.104	914.588	918.476	856.835	825.45	822.238	861.817	763.738	881.631	817.365
5830418P13Rik		49.5395	63.594	55.1458	54.7573	52.198	63.3485	73.2483	58.6683	37.5447	32.1124	20.6587
5930430L01Rik		366.386	339.863	389.142	408.097	344.704	382.011	335.291	417.758	423.86	392.16	348.503
6030419C18Rik		4936.41	5083.35	4185.88	3603.65	3658.78	3667.49	3821.29	3874.13	4481.65	4332.25	5241.91
6030443J06Rik		26.8339	34.4033	32.2551	33.061	35.4552	44.152	33.0133	27.3111	37.5447	39.8972	36.8263
6030458C11Rik		2167.35	2378	2164.21	2251.25	2346.94	2452.35	2518.3	2483.29	2271.45	2417.19	2174.55
6230400D17Rik		12.3849	14.5953	10.4049	9.29841	12.8033	11.5179	9.28499	20.2304	12.8442	12.6503	24.2515
6330403A02Rik		18.5773	7.29767	14.5668	17.5637	20.6822	9.59825	5.15833	13.1498	3.95207	15.5696	11.6766
6330408A02Rik		449.984	543.155	442.207	459.755	416.599	457.837	466.313	468.335	457.452	471.955	369.161
6330416G13Rik		867.974	906.996	928.114	893.681	867.669	856.164	857.314	839.563	889.216	1049	1008.68
6330549D23Rik		42.315	36.4883	22.8907	32.0279	25.6066	25.9153	36.1083	17.1959	37.5447	34.0586	24.2515
6430531B16Rik		8.25659	20.8505	10.4049	22.7295	14.773	20.1563	11.3483	18.2074	7.90414	15.5696	11.6766
6430548M08Rik		1916.56	1940.14	2273.46	2226.45	2218.91	2275.75	2481.16	2688.62	1625.29	1802.19	1734.43
6430550D23Rik		22.7056	18.7654	26.0122	16.5305	15.7579	23.0358	11.3483	14.1613	12.8442	25.3007	28.7425
6430571L13Rik		33.0264	27.1056	27.0527	14.4642	21.6671	16.317	28.8866	31.3572	24.7004	23.3545	27.8443
6530402F18Rik		276.596	259.589	267.405	222.129	221.595	214.041	201.175	204.327	284.549	270.522	302.694
6720489N17Rik		20.6415	13.5528	19.7692	23.7626	17.7276	12.4777	8.25333	18.2074	20.7484	28.22	22.4551
6820431F20Rik		248.73	247.078	196.652	230.394	176.291	211.162	219.745	241.754	251.945	283.173	245.209
8030462N17Rik		788.504	870.508	743.948	829.625	856.835	826.41	947.069	881.035	727.181	794.051	804.79
8430408G22Rik		442.76	459.753	554.579	424.627	456.979	481.832	475.598	483.507	383.351	426.219	383.533
8430419L09Rik		642.982	448.285	664.871	662.254	491.449	566.297	592.176	566.452	548.35	506.986	536.227
8430429K09Rik		31.9943	41.701	66.5911	48.5584	39.3947	60.469	49.52	44.507	59.2811	44.7627	38.6227
9030025P20Rik		47.4754	56.2963	55.1458	48.5584	51.2131	58.5494	50.5516	38.4378	69.1613	80.7675	46.7065
9030404E10Rik		11.3528	11.4678	12.4858	12.3979	20.6822	26.8751	23.7283	21.242	12.8442	12.6503	12.5748
9030612E09Rik		20.6415	18.7654	15.6073	17.5637	19.6974	9.59825	19.6017	17.1959	20.7484	11.6772	20.6587
9030617O03Rik		975.31	972.675	862.563	925.709	826.304	860.004	855.251	820.344	962.329	942.936	1005.99
9030624G23Rik		8.25659	14.5953	11.4454	10.3316	10.8335	11.5179	10.3167	12.1383	11.8562	8.75792	8.98203
9030624J02Rik		2465.62	2392.59	2674.05	2603.56	2564.6	2477.31	2422.35	2503.52	2411.75	2592.34	2663.17
9130008F23Rik		46.4433	43.786	27.0527	41.3263	32.5006	37.4332	19.6017	32.3687	42.4848	37.951	24.2515
9130011E15Rik		759.606	762.085	834.47	792.431	781.985	786.097	766.528	782.918	814.127	696.741	797.604
9130019O22Rik		66.0527	83.4019	108.211	94.0173	94.5473	81.5852	64.9949	77.8872	73.1133	64.2248	51.1976
9130019P16Rik		33.0264	36.4883	22.8907	42.3594	30.5309	37.4332	37.14	43.4954	24.7004	32.1124	29.6407
9130023H24Rik		180.613	209.547	225.786	190.101	249.172	221.72	223.871	247.823	247.993	288.038	199.401
9130024F11Rik		176.485	250.206	173.761	119.846	157.579	123.817	134.117	111.267	141.287	166.4	218.263
9130221H12Rik		47.4754	40.6584	45.7814	34.0942	42.3493	59.5092	50.5516	23.265	45.4488	52.5475	42.2155
9130401M01Rik		1238.49	1147.82	1240.26	1178.83	1163.13	1175.79	1149.28	1067.16	1212.3	1126.85	1275.45
9230110C19Rik		38.1867	40.6584	29.1336	25.8289	17.7276	25.9153	27.855	48.553	45.4488	29.1931	25.1497
9230114K14Rik		100.111	75.0617	97.8057	94.0173	155.609	120.938	148.56	133.521	109.67	122.611	96.1077
9330020H09Rik		37.1546	45.8711	74.915	37.1936	62.0467	50.8708	43.33	49.5646	43.4728	53.5206	41.3173
9330102E08Rik		201.254	223.1	266.365	315.113	261.975	235.157	277.518	257.938	207.484	174.185	200.299
9330133O14Rik		69.1489	64.6365	65.5507	60.9563	64.0164	73.9066	84.5966	69.795	57.305	65.1979	62.8742
9330136K24Rik		16.5132	18.7654	21.8502	25.8289	21.6671	15.3572	18.57	21.242	16.7963	15.5696	25.1497
9330151L19Rik		34.0584	47.9561	39.5385	60.9563	33.4855	42.2323	50.5516	52.5991	41.4968	43.7896	40.4191
9330159F19Rik		337.488	474.348	524.405	607.496	484.555	739.066	725.261	620.063	400.147	402.864	404.191
9330159M07Rik		21.6735	30.2332	39.5385	48.5584	46.2888	38.393	47.4566	37.4263	35.5686	35.0317	28.7425
9430015G10Rik		368.45	389.904	438.045	401.898	383.114	385.85	340.45	403.597	388.291	432.057	407.784
9430016H08Rik		619.244	605.707	620.13	550.673	698.271	603.73	598.366	586.683	578.979	552.722	626.047
9430018G01Rik		7.22451	16.6804	5.20243	18.5968	22.652	16.317	15.475	15.1728	13.8323	11.6772	14.3712
9430020K01Rik		4356.38	3978.27	4043.33	4116.1	3820.3	3717.4	3620.12	3457.38	3875.01	4472.38	4355.39
9430037G07Rik		21.6735	16.6804	32.2551	15.4974	23.6368	25.9153	25.7916	25.288	42.4848	28.22	17.0659
9430038I01Rik		67.0848	75.0617	63.4697	78.5199	73.8651	62.3887	86.6599	59.6798	77.0654	71.0365	69.1616
9430091E24Rik		88.7583	103.21	108.211	128.111	109.32	105.581	108.325	129.475	98.8018	111.907	73.6526
9530053A07Rik		77.4055	65.679	114.454	106.415	71.8954	121.898	88.7233	86.9909	87.9336	86.6061	65.5688
9530068E07Rik		11562.3	11364.6	11722.1	11408.1	11769.2	11556.3	11198.7	11559.7	11775.2	11584.8	11550
9530077C05Rik		70.181	38.5734	54.1053	60.9563	39.3947	62.3887	66.0266	31.3572	66.1972	57.413	61.0778
9530082P21Rik		793.665	804.829	864.644	800.697	780.015	774.579	753.116	800.114	702.481	800.863	792.215
9630028I04Rik		73.2772	70.8916	142.547	138.443	187.125	120.938	118.642	113.29	76.0774	130.396	99.7005
9830147E19Rik		51.6037	45.8711	38.498	54.7573	52.198	48.9511	58.805	46.53	58.2931	54.4937	42.2155
9930012K11Rik		478.882	415.967	409.952	368.837	411.675	374.332	376.558	376.286	420.896	526.448	489.521
9930021J03Rik		1686.41	1782.72	1724.09	1690.24	1593.52	1684.49	1704.31	1645.75	1802.14	1629.95	1887.12
9930104L06Rik		406.637	426.392	457.814	464.921	421.524	521.185	479.725	515.876	439.668	424.273	415.868
9930111J21Rik1		52.6358	56.2963	49.9434	72.321	86.6684	59.5092	81.5016	60.6913	42.4848	47.682	57.485
A130010J15Rik		399.412	374.266	383.94	397.765	384.099	399.287	403.381	311.549	371.495	377.564	379.042
A230028O05Rik		27.866	9.38272	11.4454	16.5305	15.7579	7.6786	4.12666	10.1152	13.8323	27.2469	13.473
A230046K03Rik		2913.54	2716.82	3088.16	3121.17	3348.55	3223.09	3323	3159.99	3252.56	2931.96	3012.57
A230050P20Rik		564.544	491.029	536.891	453.556	518.041	464.556	508.611	404.609	493.021	586.781	547.006
A230056P14Rik		38.1867	40.6584	34.3361	65.0889	54.1677	52.7904	54.6783	35.4033	51.3769	48.6551	38.6227
A230072C01Rik		41.2829	53.1687	54.1053	40.2931	48.2585	47.9913	61.9	67.772	71.1373	53.5206	46.7065
A230103J11Rik		15.4811	14.5953	17.6883	17.5637	15.7579	18.2367	8.25333	15.1728	21.7364	14.5965	11.6766
A330009N23Rik		27.866	20.8505	20.8097	24.7958	17.7276	19.1965	26.8233	16.1843	29.6405	27.2469	25.1497
A330023F24Rik		13.417	23.9781	30.1741	26.8621	34.4704	31.6742	41.2666	36.4148	45.4488	40.8703	17.0659
A330035P11Rik		35.0905	31.2757	42.66	21.6963	33.4855	52.7904	42.2983	43.4954	40.5087	32.1124	52.0958
A330069E16Rik		18.5773	31.2757	13.5263	18.5968	19.6974	18.2367	28.8866	31.3572	19.7604	13.6234	21.5569
A330074K22Rik		461.337	415.967	366.251	363.671	318.112	291.787	307.436	318.629	376.435	454.439	491.317
A430005L14Rik		615.116	638.025	603.482	615.761	706.15	688.195	662.329	692.892	616.523	596.512	600
A430033K04Rik		190.934	140.741	137.344	185.968	173.337	173.728	184.668	158.809	178.831	185.863	156.287
A430035B10Rik		7.22451	11.4678	13.5263	10.3316	11.8184	6.71878	11.3483	14.1613	3.95207	17.5158	7.18562
A430046D13Rik		149.651	199.122	176.883	185.968	190.08	207.322	256.885	250.857	157.095	190.728	125.748
A430078I02Rik		36.1226	50.0412	50.9838	65.0889	31.5158	47.0314	69.1216	75.8641	58.2931	58.3861	66.467
A430105I19Rik		3286.12	3631.11	4019.4	3872.27	3258.93	3608.94	3356.01	3549.43	3022.35	4009.18	3571.25
A4galt		2261.27	2275.83	2243.29	2160.33	1948.07	2050.19	2136.58	2132.29	2234.9	2310.14	2258.98
A530013C23Rik		45.4112	53.1687	37.4575	45.4589	33.4855	49.9109	36.1083	33.3802	24.7004	60.3323	31.4371
A530072M11Rik		31.9943	30.2332	26.0122	33.061	24.6217	34.5537	37.14	38.4378	34.5806	25.3007	19.7605
A630023A22Rik		11.3528	8.34019	6.24292	9.29841	9.84868	23.9956	7.22166	16.1843	6.91613	9.73102	10.7784
A630033H20Rik		131.073	149.081	120.696	133.277	111.29	144.934	126.895	106.21	174.879	117.745	150.898
A630072M18Rik		107.336	157.421	105.089	111.581	89.623	103.661	89.7549	98.1176	129.43	137.207	113.174
A630076J17Rik		18.5773	25.0206	23.9312	28.9284	21.6671	33.5939	24.76	26.2996	19.7604	17.5158	15.2694
A630089N07Rik		21.6735	14.5953	12.4858	23.7626	19.6974	30.7144	14.4433	10.1152	22.7244	8.75792	12.5748
A730017L22Rik		131.073	124.06	103.008	131.211	100.457	105.581	87.6916	100.141	122.514	130.396	99.7005
A730020E08Rik		11.3528	10.4252	13.5263	1.03316	6.89408	10.5581	3.095	13.1498	10.8682	18.4889	17.9641
A730056A06Rik		6.19244	10.4252	14.5668	16.5305	5.90921	23.0358	8.25333	12.1383	9.88018	11.6772	12.5748
A830010M20Rik		244.601	257.503	220.583	244.858	249.172	263.952	243.473	220.512	203.532	296.796	192.215
A830052D11Rik		15.4811	21.893	9.36438	15.4974	10.8335	8.63843	12.38	13.1498	20.7484	7.78482	12.5748
A830080D01Rik		265.243	243.951	180.004	222.129	252.126	253.394	261.011	191.178	321.106	257.872	303.593
A830082K12Rik		106.304	89.6571	124.858	100.216	127.048	95.9825	109.357	116.325	108.682	101.203	95.2095
A830082N09Rik		58.8282	33.3608	47.8624	42.3594	56.1375	47.9913	53.6466	35.4033	38.5327	52.5475	48.503
A930001C03Rik		21.6735	25.0206	24.9717	15.4974	10.8335	35.5135	17.5383	39.4493	26.6765	21.4083	20.6587
A930003A15Rik		80.5017	90.6996	80.1175	76.4536	96.5171	97.9022	100.072	119.36	88.9216	78.8213	54.7904
A930004D18Rik		85.6621	124.06	75.9555	98.1499	99.4717	73.9066	100.072	82.9448	116.586	93.4178	92.5149
A930005H10Rik		153.779	155.336	170.64	197.333	163.488	193.885	226.966	185.108	154.131	171.266	151.796
A930007I19Rik		19.6094	9.38272	8.32389	16.5305	11.8184	29.7546	13.4117	13.1498	23.7124	26.2738	15.2694
A930013F10Rik		63.9886	47.9561	73.8745	79.5531	52.198	55.6699	84.5966	64.7374	81.0175	90.4985	67.3652
A930015D03Rik		191.966	144.911	168.559	160.139	142.806	168.929	134.117	168.924	142.275	144.019	140.12
A930016O22Rik		8.25659	3.12757	18.7288	20.6631	15.7579	13.4376	9.28499	8.09217	12.8442	12.6503	12.5748
A930024E05Rik		42.315	48.9986	37.4575	56.8236	48.2585	48.9511	52.615	52.5991	48.4129	43.7896	43.1137
AA414768		316.847	362.798	305.903	305.814	311.218	324.421	328.07	304.468	331.974	329.882	353.892
AA415398		46.4433	50.0412	58.2673	64.0557	57.1223	57.5895	51.5833	42.4839	48.4129	62.2785	59.2814
AA465934		81.5338	99.0398	68.6721	54.7573	62.0467	47.9913	104.198	66.7604	98.8018	80.7675	83.5329
AA474331		122.817	102.167	120.696	110.548	103.411	112.3	93.8816	111.267	117.574	125.53	131.138
AA543186		11.3528	9.38272	19.7692	16.5305	20.6822	20.1563	14.4433	15.1728	8.89216	20.4351	10.7784
AA986860		137.266	135.528	164.397	179.769	130.003	123.817	133.085	134.532	126.466	142.073	127.545
AB124611		44.3792	34.4033	22.8907	38.2268	33.4855	29.7546	20.6333	30.3457	33.5926	31.1393	26.9461
AI314180		4899.25	4888.4	5066.13	5396.18	5103.59	5351.99	5247.05	5366.12	5038.89	4917.09	4923.05
AI413582		610.988	669.301	691.924	612.662	605.694	578.775	653.044	621.074	602.691	615.001	634.131
AI414108		43.3471	19.808	61.3887	42.3594	38.4099	35.5135	46.425	33.3802	33.5926	24.3276	28.7425
AI429214		188.869	176.187	195.611	174.604	169.397	194.845	197.048	227.592	275.657	243.276	228.144
AI464131		5201.65	5355.45	5153.53	5355.89	5504.43	5754.15	5840.26	6423.16	4782.99	4450.97	4474.85
AI467606		1211.65	1242.69	1134.13	1172.63	1132.6	1124.92	1007.94	1177.41	1154.99	1216.38	1258.38
AI506816		614.084	580.686	652.385	741.807	676.604	759.222	599.398	659.512	546.374	628.624	616.167
AI597479		1363.37	1450.15	1286.04	1448.49	1486.17	1432.06	1514.49	1590.11	1423.73	1362.34	1256.59
AI607873		30.9622	34.4033	40.579	41.3263	42.3493	39.3528	60.8683	41.4724	57.305	59.3592	35.0299
AI661453		59.8603	48.9986	74.915	46.4921	68.9408	56.6297	72.2166	42.4839	39.5207	60.3323	52.0958
AI662270		99.0791	85.487	62.4292	66.122	71.8954	68.1476	82.5333	63.7259	90.8977	97.3102	88.0239
AI837181		3542.08	3620.69	3057.99	2935.2	2880.74	2796.93	2819.54	2964.77	3224.89	3103.22	3397.9
AI839979		47.4754	57.3388	127.98	110.548	55.1526	86.3843	68.0899	112.279	60.2691	104.122	45.8083
AI846148		1723.56	1791.06	1603.39	1624.12	1703.82	1613.47	1555.75	1685.2	1461.28	1644.54	1781.14
AI987944		260.083	254.376	317.348	344.041	303.339	340.738	362.115	300.422	329.998	299.716	291.018
AK010878		48.5075	38.5734	39.5385	38.2268	67.9559	74.8664	71.1849	60.6913	61.2571	46.7089	63.7724
AU018091		171.324	202.25	314.227	289.284	240.308	215.001	189.827	267.042	175.867	156.669	211.976
AU019823		393.22	471.221	445.328	412.23	468.797	501.029	497.263	463.277	492.033	453.466	465.269
AU021092		147.587	131.358	188.328	125.012	123.109	134.376	126.895	161.843	92.8737	69.0903	118.563
AU022252		898.936	1004.99	952.045	981.499	861.76	1044.29	985.241	1092.44	915.893	831.029	820.059
AU040320		4782.63	4728.89	5280.47	5103.79	4837.67	4895.11	4936.52	5218.44	4332.46	4722.47	4720.95
AU041133		49.5395	85.487	76.996	70.2547	78.7894	71.9869	87.6916	70.8065	111.646	86.6061	75.449
AW011738		33.0264	55.2538	31.2146	46.4921	22.652	46.0716	39.2033	33.3802	23.7124	42.8165	44.0119
AW046200		19.6094	23.9781	27.0527	15.4974	27.5763	13.4376	23.7283	34.3917	20.7484	33.0855	27.8443
AW146154		61.9244	34.4033	60.3482	69.2215	53.1829	71.9869	69.1216	77.8872	62.2451	68.1172	70.0598
AW209491		417.99	503.539	475.502	416.362	485.54	514.466	462.186	505.761	480.177	545.91	423.952
AW549542		6.19244	5.21262	13.5263	8.26525	13.7882	13.4376	9.28499	16.1843	13.8323	17.5158	9.88023
AW549877		2273.66	2411.36	2281.79	2370.06	2454.29	2404.36	2380.05	2298.18	2649.86	2641.97	2638.92
AW554918		320.975	268.971	303.822	325.444	345.689	321.542	311.563	241.754	263.801	310.42	268.563
Aaas		671.88	685.981	795.972	792.431	845.017	766.901	702.564	756.618	723.229	704.526	800.299
Aacs		2016.67	2179.92	2253.69	2214.06	2100.72	1951.33	1866.28	2052.38	2194.39	2209.92	2429.64
Aaed1		807.082	746.447	675.276	652.955	692.362	671.878	686.058	693.904	761.762	730.8	768.862
Aagab		1195.14	1187.44	1285	1367.9	1251.77	1276.57	1219.43	1300.82	1285.41	1389.59	1238.62
Aak1		3562.72	3670.73	4014.2	4089.23	3738.56	3820.11	3511.79	3645.52	3563.78	3838.89	3873.05
Aamdc		1080.58	1189.52	1373.44	1334.84	1367.98	1443.58	1554.72	1586.07	1066.07	1151.18	896.406
Aamp		8266.91	8305.79	8665.17	8188.8	7976.45	7932	8153.26	8665.71	7352.83	7868.51	7897
Aar2		1474.83	1445.98	1659.58	1638.59	1659.5	1581.79	1580.51	1716.55	1350.62	1295.2	1430.84
Aars		6670.29	6891.08	8935.7	8424.36	8792.9	8607.72	8498.86	8842.72	6637.5	7120.19	6838.92
Aars2		1218.88	1396.98	1290.2	1294.55	1301.01	1301.52	1225.62	1415.12	1208.35	1181.35	1290.72
Aarsd1		847.332	724.554	845.916	836.857	851.911	779.378	788.193	780.895	852.659	862.169	706.886
Aasdh		383.931	389.904	458.855	456.655	443.191	432.881	449.806	485.53	484.129	470.008	468.862
Aasdhppt		666.72	643.237	672.154	558.938	670.695	692.994	654.076	607.925	724.217	512.825	564.071
Aatf		980.47	1137.39	915.628	992.864	1034.11	1022.21	975.956	1057.04	1086.82	1053.87	979.041
Aatk		11.3528	13.5528	27.0527	23.7626	38.4099	26.8751	20.6333	18.2074	18.7723	13.6234	8.98203
Abat		37.1546	34.4033	28.0931	34.0942	26.5914	26.8751	23.7283	32.3687	27.6645	40.8703	35.9281
Abca1		430.375	419.095	399.547	489.716	397.887	327.3	409.571	431.92	478.201	439.842	374.551
Abca2		4864.16	4581.89	5361.63	4944.69	5108.51	5036.2	5125.32	5721.17	4196.11	4528.82	4830.53
Abca3		1539.85	1487.68	1671.02	1653.05	1502.91	1486.77	1594.96	1611.35	1393.11	1644.54	1637.42
Abca4		40.2509	47.9561	70.7531	71.2878	89.623	79.6655	102.135	80.9217	54.341	67.1441	42.2155
Abca5		1327.25	1404.28	1534.72	1558	1660.49	1514.6	1607.34	1593.15	1537.36	1373.05	1347.3
Abca7		7404.1	7899.21	6512.41	6012.97	5608.82	5700.4	5814.47	6242.1	7326.15	7542.52	8112.57
Abca8a		248.73	205.377	244.514	387.434	313.188	312.903	299.183	256.927	266.765	223.814	195.808
Abca8b		535.646	507.709	629.494	702.547	699.256	666.119	640.664	687.835	582.931	567.319	496.706
Abca9		120.753	133.443	140.466	154.974	134.927	145.893	149.592	122.394	160.059	171.266	140.12
Abcb10		1373.69	1463.7	1377.6	1411.29	1462.53	1391.75	1393.78	1539.54	1301.22	1344.83	1308.68
Abcb1a		61.9244	58.3814	98.8462	115.714	91.5927	67.1878	72.2166	101.152	98.8018	99.2564	98.8023
Abcb1b		487.139	512.922	459.895	387.434	407.735	339.778	336.323	333.802	563.17	506.013	535.329
Abcb4		18.5773	18.7654	16.6478	19.63	7.87894	16.317	23.7283	22.2535	5.92811	9.73102	8.08383
Abcb6		2635.92	2741.84	2794.75	2906.27	2974.3	3156.87	3434.42	3255.08	2728.91	2407.46	2497
Abcb7		786.44	841.317	844.875	940.173	958.277	979.982	1011.03	1042.88	873.408	759.993	842.514
Abcb8		1743.17	1788.97	1792.76	1760.5	1714.66	1744.96	1777.56	1811.64	1609.48	1753.53	1649.1
Abcb9		69.1489	53.1687	56.1863	64.0557	46.2888	55.6699	40.235	57.6567	32.6046	60.3323	66.467
Abcc1		4321.29	4004.34	4068.3	4131.59	3785.83	3742.36	3618.05	3723.41	3875.01	4339.06	4304.19
Abcc10		677.04	685.981	593.077	518.645	549.556	570.136	557.1	558.36	533.53	664.629	727.544
Abcc4		660.527	608.834	534.81	525.877	495.389	394.488	407.508	408.655	708.409	655.871	738.323
Abcc5		3902.27	4527.68	4748.78	4412.61	4136.45	4464.15	4234.99	4784.5	4322.58	4693.27	4427.24
Abcc8		35.0905	57.3388	36.417	42.3594	38.4099	56.6297	86.6599	62.7144	51.3769	27.2469	31.4371
Abcc9		71.2131	55.2538	38.498	39.26	22.652	40.3127	64.9949	69.795	36.5567	29.1931	35.9281
Abcd1		1637.9	1686.8	1768.83	1676.81	1497	1578.91	1672.33	1608.32	1571.94	1731.15	1769.46
Abcd2		245.634	235.61	239.312	256.223	227.505	242.836	191.89	219.5	280.597	213.109	206.587
Abcd3		1937.2	1857.78	1789.64	1966.1	1907.69	1935.01	1993.18	1800.51	2119.3	1881.01	1856.59
Abcd4		1639.96	1644.06	1782.35	1726.41	1638.82	1758.4	1694	1599.22	1690.5	1858.63	1672.45
Abce1		4883.77	4818.55	5290.87	4988.08	5734.89	5113.95	5125.32	4811.81	5862.9	5099.06	5461.07
Abcf1		7710.62	7803.29	8139.73	8293.15	7834.62	8033.74	8547.35	9046.04	7268.85	7874.34	7130.83
Abcf2		3294.38	3427.82	3769.68	3853.68	3839.02	3995.75	3971.91	4103.74	3317.76	3513.87	3367.36
Abcf3		2681.33	2742.88	2873.82	2699.64	2752.71	2782.53	2877.32	3013.32	2642.95	2621.54	2517.66
Abcg1		211.575	166.804	230.988	235.56	188.11	214.041	179.51	223.546	181.795	184.889	150.898
Abcg2		1362.34	1324.01	1451.48	1572.46	1589.58	1569.31	1567.1	1679.13	1349.63	1264.06	1215.27
Abcg4		47.4754	31.2757	53.0648	43.3926	18.7125	27.8349	31.9816	45.5185	30.6286	42.8165	39.5209
Abcg8		13.417	7.29767	4.16195	10.3316	10.8335	9.59825	9.28499	9.1037	12.8442	15.5696	11.6766
Abhd1		13.417	21.893	21.8502	14.4642	33.4855	23.9956	11.3483	21.242	13.8323	24.3276	27.8443
Abhd10		279.692	259.589	225.786	299.615	324.022	247.635	301.246	306.491	309.25	261.765	288.323
Abhd11		692.521	685.981	687.762	668.452	725.848	798.575	702.564	752.572	555.266	674.36	624.251
Abhd11os		11.3528	7.29767	18.7288	8.26525	10.8335	16.317	7.22166	8.09217	8.89216	17.5158	17.0659
Abhd12		2963.08	3198.46	2877.99	2765.76	3140.74	2995.62	2878.35	2663.34	3246.63	2878.44	3311.67
Abhd13		1161.08	1144.69	1166.39	1221.19	1346.31	1137.39	1225.62	1217.87	1186.61	1218.32	1261.98
Abhd14a		511.908	461.838	502.555	462.854	513.116	517.346	500.358	476.427	474.249	457.358	474.251
Abhd14b		311.686	345.075	267.405	236.593	213.716	234.197	210.46	218.489	284.549	359.075	353.892
Abhd15		118.688	184.527	196.652	144.642	180.231	157.411	151.655	181.062	126.466	128.45	150.898
Abhd16a		2699.9	2813.77	2454.51	2503.34	2444.44	2482.11	2504.88	2717.96	2508.58	2579.69	2739.52
Abhd17a		5618.61	5607.74	4297.21	4095.43	4623.96	4080.22	4273.16	4281.77	4992.45	4237.86	5334.43
Abhd17b		878.295	853.827	711.693	728.376	808.577	779.378	822.238	753.584	950.473	742.477	828.143
Abhd17c		2259.21	2093.39	1867.67	1853.48	2258.3	1978.2	2135.55	2099.92	2030.38	1819.7	2194.31
Abhd2		2067.24	1966.2	1999.82	2053.92	1941.17	1817.91	1644.48	1707.45	1717.18	2166.13	2049.7
Abhd3		21.6735	33.3608	34.3361	24.7958	42.3493	45.1118	37.14	35.4033	37.5447	29.1931	31.4371
Abhd4		5716.66	5388.81	5668.57	5225.71	5132.15	4906.63	4896.29	4889.7	5332.33	6046.86	6123.95
Abhd5		1109.48	1056.08	1046.73	1136.47	1095.17	1097.08	1155.47	1094.47	1165.86	1044.14	1093.11
Abhd6		617.18	622.387	776.203	701.514	638.194	651.722	729.388	694.915	715.325	591.646	610.778
Abhd8		4639.17	4366.09	3892.46	3433.18	3618.41	3533.12	3908.98	3756.79	4135.84	3605.34	4168.56
Abi1		2663.78	2586.5	2434.74	2490.94	2557.7	2508.02	2549.25	2514.64	2898.84	2548.55	2604.79
Abi2		1580.1	1467.87	1475.41	1624.12	1532.45	1608.67	1564.01	1531.44	1559.09	1507.34	1562.87
Abi3		68.1169	72.9767	74.915	98.1499	107.351	82.545	110.388	86.9909	46.4368	73.9558	68.2634
Abl1		8743.73	8263.05	7690.24	7545.14	7158.02	7004.81	6744	6809.56	7771.75	8469.88	9233.53
Abl2		4336.77	4502.66	4667.62	4632.68	5098.66	4579.33	4421.72	4715.71	4122.01	4437.35	4481.13
Ablim1		15829.9	16561.5	19639.2	18998.7	17562.2	18357.6	18055.2	19516.3	15374.5	16674.1	15476
Ablim2		2265.4	2516.65	2586.65	2466.15	2485.81	2938.03	2993.89	3291.49	1876.25	1883.93	1683.23
Ablim3		4453.4	4759.12	5434.46	6128.69	6248	7022.08	7840.66	7630.92	3940.22	4595.96	3859.58
Abr		9882.1	9548.48	10651.5	10321.2	10120.5	9883.32	9591.4	10592.7	9536.35	10391.8	9960.17
Abra		1249.84	1061.29	1355.75	1280.08	1311.84	1224.74	1354.58	1454.57	1007.78	1029.54	958.382
Abracl		1027.95	987.27	878.171	897.813	981.913	1037.57	974.924	845.632	1133.26	1050.95	1067.06
Abt1		783.344	845.487	773.082	754.205	772.137	865.763	784.066	821.356	681.732	827.137	742.814
Abtb1		1367.5	1379.26	1260.03	1257.35	1100.1	1211.3	1246.25	1254.29	1227.12	1347.75	1380.54
Abtb2		1959.91	2073.58	1956.11	1751.2	2011.1	1881.26	1798.19	1880.42	1752.74	1703.9	2056.88
Acaa1a		2182.84	2187.22	1968.6	1854.52	1928.37	1921.57	1986.99	1945.16	1931.58	2039.62	2176.35
Acaa1b		86.6942	60.4664	61.3887	33.061	41.3645	65.2681	63.9633	42.4839	47.4249	60.3323	59.2814
Acaa2		4547.32	4279.56	4212.93	4529.36	4458.5	4282.74	4506.32	4707.62	4211.92	4416.91	4226.04
Acaca		2205.54	2330.04	2437.86	2326.67	2232.7	2236.39	2072.62	2103.97	2287.26	2297.49	2389.22
Acacb		295.173	306.502	209.138	325.444	260.005	339.778	394.096	365.159	237.124	235.491	259.581
Acad10		319.943	264.801	250.757	254.157	211.747	244.756	277.518	312.56	250.957	297.769	269.461
Acad11		645.046	653.663	831.349	848.222	753.424	776.499	820.174	789.999	789.426	810.594	767.065
Acad12		333.36	376.351	319.429	353.34	321.067	379.131	446.711	420.793	339.878	332.801	317.066
Acad8		801.921	851.742	828.227	780.033	767.212	853.285	845.966	873.955	826.971	947.802	808.383
Acad9		1166.24	1272.92	1225.69	1250.12	1240.93	1305.36	1259.66	1239.11	1260.71	1329.26	1187.42
Acadl		5462.77	5382.55	5988	6247.5	6003.76	6369.4	6427.28	6577.93	5563.53	4961.85	5021.85
Acadm		4067.4	3874.02	3300.42	3468.31	3271.73	3454.41	3550.99	3403.77	3966.89	3883.65	3636.82
Acads		3130.28	3215.14	2783.3	2743.03	2834.45	2965.86	2889.7	3012.31	2676.54	3139.23	3180.54
Acadsb		2207.61	2257.06	2406.65	2237.82	2286.86	2347.73	2211.89	2268.84	2725.94	2424.97	2357.78
Acadvl		5348.21	5581.67	5543.71	5556.32	5408.9	5454.69	5694.8	5785.9	5255.27	5632.32	5223.95
Acap1		99.0791	67.7641	76.996	64.0557	61.0618	57.5895	59.8366	65.7489	40.5087	48.6551	35.9281
Acap2		3188.08	3217.23	2912.32	3144.93	3163.4	2997.54	2993.89	2987.02	3434.35	3188.86	3248.8
Acap3		2609.08	2854.43	2736.48	2564.3	2643.39	2628	2601.86	2696.72	2517.47	2761.66	2812.27
Acat1		1569.78	1507.49	1368.24	1558	1434.95	1449.34	1568.13	1489.97	1622.33	1562.8	1614.07
Acat2		813.274	781.893	1012.39	1141.64	1114.87	989.58	890.328	983.199	911.941	903.039	859.58
Acat3		18.5773	16.6804	24.9717	14.4642	11.8184	8.63843	19.6017	19.2189	14.8203	26.2738	19.7605
Acbd3		2876.39	3284.99	2923.77	3047.81	3392.87	3239.41	3061.98	3050.75	3218.96	3130.47	3236.22
Acbd4		2263.34	2069.41	1913.45	1891.71	1838.75	1922.53	2045.79	1895.59	1961.22	2142.77	2117.06
Acbd5		2038.35	2156.98	2072.65	2169.63	2209.06	2285.34	2323.31	2243.56	2417.68	2157.37	2265.27
Acbd6		2966.18	2926.37	2387.92	2323.57	2488.76	2430.28	2424.41	2234.45	2642.95	2371.45	2815.87
Accs		295.173	348.203	318.389	279.986	333.87	318.662	281.645	299.41	315.178	357.129	350.299
Acd		1072.32	996.653	934.357	957.736	865.699	883.039	939.848	917.45	1046.31	1049.98	1128.14
Ace		297.237	214.76	121.737	168.405	139.851	161.251	139.275	125.429	166.975	180.024	177.844
Acer3		325.103	368.011	309.025	357.472	341.749	382.011	349.735	400.563	355.686	321.124	317.964
Ache		132.105	150.123	115.494	146.708	119.169	116.139	136.18	145.659	112.634	122.611	152.694
Acin1		6347.25	6850.43	6432.29	6112.16	5782.16	6344.45	6261.18	6382.7	6440.89	7015.09	6908.08
Ackr3		853.525	817.339	1006.15	972.201	1081.39	1011.66	972.861	1107.62	801.283	857.303	916.167
Ackr4		88.7583	93.8272	130.061	133.277	139.851	139.175	136.18	111.267	111.646	110.934	105.09
Acly		5561.84	5536.85	6151.36	6243.37	6233.23	5403.82	5280.07	5459.18	5418.29	5825.96	6012.57
Aco1		2278.82	2370.7	2400.4	2356.63	2437.55	2329.5	2317.12	2417.54	2421.63	2431.78	2453.89
Aco2		20493.9	20910.9	22835.6	23972.3	22613.6	23561.8	25636.9	26043.7	19644.8	20106.2	19597.9
Acot1		123.849	158.464	100.927	117.78	108.335	138.215	135.148	101.152	121.526	107.041	108.683
Acot11		212.607	210.59	304.863	276.886	248.187	255.314	288.866	260.973	182.783	207.271	202.096
Acot13		701.81	676.598	733.543	726.309	706.15	804.334	876.916	779.883	714.337	646.14	600.898
Acot2		760.638	724.554	750.191	727.342	654.937	741.945	725.261	750.549	656.044	629.597	754.49
Acot6		30.9622	47.9561	58.2673	69.2215	61.0618	57.5895	72.2166	52.5991	37.5447	44.7627	59.2814
Acot7		2993.01	2852.35	2485.72	2370.06	2285.88	2167.29	2075.71	2309.3	2928.49	2966.99	3056.58
Acot8		503.652	513.964	473.421	473.186	461.903	443.439	523.055	514.865	461.404	507.959	433.832
Acot9		2397.51	2428.04	2552.31	2591.16	2599.07	2689.43	2989.77	2970.84	2590.58	2375.34	2312.87
Acox1		4625.75	4740.36	5318.97	5456.1	5211.92	5311.67	5536.95	5582.59	4896.62	4886.92	4534.13
Acox2		138.298	143.868	162.316	120.879	117.199	169.889	151.655	174.993	105.718	79.7944	102.395
Acox3		1551.21	1644.06	1735.53	1735.7	1709.73	1791.03	1835.33	1864.23	1516.61	1617.3	1717.36
Acp1		715.227	657.833	648.223	683.95	677.589	745.784	653.044	777.86	686.672	584.834	618.862
Acp2		1654.41	1771.25	1739.69	1884.48	1788.52	1760.32	1707.41	1689.24	1734.96	1842.08	1696.71
Acp5		13.417	6.25514	11.4454	9.29841	2.9546	11.5179	10.3167	19.2189	6.91613	11.6772	8.08383
Acp6		946.411	964.335	986.381	927.775	881.457	1002.06	962.544	1020.63	870.444	976.995	919.76
Acpp		376.707	379.479	419.316	474.219	404.781	400.247	478.693	478.45	400.147	394.106	371.856
Acrbp		86.6942	110.508	118.615	82.6525	67.9559	130.536	102.135	74.8526	71.1373	127.476	96.1077
Acsbg1		231.184	203.292	216.421	271.72	226.52	230.358	217.681	184.097	185.747	225.76	233.533
Acsf2		708.002	639.067	709.612	780.033	672.665	650.762	659.234	649.397	718.289	776.536	662.874
Acsf3		445.856	471.221	484.867	472.153	456.979	447.279	435.363	416.747	429.788	409.676	434.73
Acsl1		1188.95	1347.98	1356.79	1397.86	1362.07	1558.76	1706.38	1605.29	1147.09	1140.48	1025.75
Acsl3		4841.46	5105.24	5656.09	5687.53	6040.2	5929.8	6006.36	6330.1	5660.35	4917.09	4850.3
Acsl4		4443.08	4632.98	5012.02	5349.69	5585.19	5381.74	5602.98	5511.78	5187.09	4450	4668.86
Acsl5		1577.01	1539.81	1521.19	1504.28	1534.42	1528.04	1432.98	1464.68	1720.14	1512.2	1523.35
Acsl6		1511.99	1466.83	1965.48	1870.01	1709.73	1943.65	2135.55	2206.13	1464.24	1376.94	1187.42
Acss2		542.871	638.025	584.753	680.85	576.148	648.842	630.348	679.743	522.661	571.211	465.269
Acss3		56.764	36.4883	1.04049	2.06631	0.984868	0	0	2.02304	34.5806	33.0855	47.6048
Acta1		175038	169896	194862	201103	203485	205878	228546	235960	147095	147023	150382
Acta2		47393.9	45432.2	54758.7	52488.5	52810.6	49086.4	47911.6	49663.7	43764.3	48709.6	51594.6
Actb		89905	87122.7	77188.5	75181.8	75176	74096.6	69000.9	67734.5	85962.5	93811	96777.8
Actc1		16037.4	16691.9	16836.1	19052.4	19596.9	19382.7	20950	22563	14151.4	14882.6	15573.9
Actg1		57952	55404.9	44744	46281.3	45920.5	44114.5	39953.3	40709.7	55036.6	61301.6	63643.1
Actg2		995.951	960.165	954.126	923.642	947.443	877.281	788.193	865.863	887.24	817.406	1037.42
Actl6a		1392.27	1324.01	1394.25	1384.43	1422.15	1467.57	1401	1354.43	1413.85	1351.64	1411.08
Actn1		17099.4	16541.7	17159.7	16098.7	16478.8	15624	15332.6	14956.4	16177.8	18085.1	18430.2
Actn2		3915.69	3632.15	4084.95	5668.93	5568.44	6262.86	6653.21	6060.03	2806.96	3555.72	3114.97
Actn3		24993.7	27529.9	30777.6	30420.3	30568.3	32772.3	35896.8	36834.6	23521.7	23199.7	22652.7
Actn4		24166	24813.1	24431.7	22772.8	22961.2	21803.4	21775.4	22988.9	22808.4	24404.4	25094
Actr10		2016.67	2128.83	2156.93	2189.26	2164.74	2269.03	2214.99	2234.45	2279.36	2147.64	1969.76
Actr1a		6577.4	6136.3	7156.47	6754.78	6746.35	6551.77	6578.93	6743.82	6061.49	6755.28	6730.23
Actr1b		5096.38	5164.66	5899.56	5750.55	5429.58	5750.31	5519.41	6085.32	5009.25	4884	5093.71
Actr2		6959.27	7430.07	6993.11	7275.49	7552.95	7291.79	7264.99	7272.84	8798.3	7637.88	7450.59
Actr3		8060.49	8315.17	8016.95	8099.95	8811.61	8219.95	7969.62	7961.69	8880.31	8187.68	8553.59
Actr3b		66.0527	42.7435	49.9434	79.5531	61.0618	47.0314	45.3933	48.553	60.2691	32.1124	42.2155
Actr5		574.865	703.704	465.098	473.186	514.101	522.145	514.801	484.519	506.853	497.255	560.479
Actr6		206.415	228.313	225.786	208.698	236.368	244.756	271.328	234.673	304.31	193.647	213.772
Actr8		1219.91	1268.75	1285	1262.52	1324.65	1164.27	1333.94	1287.67	1241.94	1293.25	1262.87
Acvr1		2570.9	2472.87	2529.42	2392.79	2344.97	2508.02	2329.5	2350.78	2848.46	2736.36	2804.19
Acvr1b		825.659	728.724	769.96	852.354	806.607	883.999	907.866	931.612	760.774	814.487	745.508
Acvr2a		1057.88	1059.2	1047.77	1134.41	1217.3	1143.15	1361.8	1166.28	1180.68	1019.81	1005.09
Acvr2b		155.843	164.719	83.2389	122.946	91.5927	91.1834	82.5333	101.152	123.502	108.014	132.934
Acvrl1		26.8339	17.7229	22.8907	29.9615	12.8033	23.9956	19.6017	22.2535	19.7604	18.4889	36.8263
Acy1		367.418	382.606	316.308	321.312	317.127	307.144	330.133	260.973	333.95	305.554	351.197
Acy3		127.977	102.167	169.599	145.675	132.957	124.777	106.262	131.498	136.346	147.912	125.748
Acyp1		259.05	285.652	229.948	257.256	233.414	256.273	249.663	234.673	252.933	245.222	219.161
Acyp2		113.528	130.316	134.223	107.448	115.23	162.211	165.067	148.694	112.634	108.014	96.1077
Ada		98.047	66.7215	70.7531	52.691	63.0316	74.8664	38.1716	60.6913	73.1133	82.7137	70.958
Adal		131.073	156.379	193.531	160.139	166.443	159.331	145.465	161.843	140.299	167.374	161.677
Adam10		3501.83	3495.58	3208.86	3418.72	3608.56	3470.73	3233.24	3231.81	4110.15	3579.07	3754.49
Adam11		102.175	115.72	83.2389	90.9178	32.5006	67.1878	67.0583	74.8526	103.742	131.369	110.479
Adam12		1077.48	1106.12	1427.55	1155.07	1202.52	1154.67	955.323	1040.86	1092.75	1195.94	1289.82
Adam15		3417.2	3210.97	3302.5	3051.95	2929	2999.45	3013.5	3028.5	2897.86	3249.19	3600
Adam17		2999.21	2978.49	2977.87	3039.55	2961.5	3045.53	3182.69	3079.07	3158.69	2913.47	2969.46
Adam19		7235.87	6984.91	7791.16	7638.13	7377.65	8073.09	8085.17	8328.87	6057.54	6714.41	6866.76
Adam1a		75.3414	75.0617	72.8341	69.2215	77.8046	71.9869	75.3116	83.9563	72.1253	84.6599	64.6706
Adam22		14.449	21.893	28.0931	26.8621	15.7579	27.8349	19.6017	15.1728	16.7963	16.5427	16.1677
Adam23		63.9886	74.0192	87.4009	113.647	95.5322	73.9066	78.4066	84.9678	70.1493	82.7137	111.377
Adam5		27.866	36.4883	28.0931	37.1936	22.652	29.7546	13.4117	10.1152	19.7604	26.2738	35.0299
Adam8		366.386	428.477	365.211	369.87	409.705	441.52	459.091	471.369	370.507	388.268	408.682
Adam9		7186.33	7102.72	7603.88	7579.24	7576.59	7277.4	7294.91	7334.54	7532.65	6818.53	7029.34
Adamts1		3342.89	3316.27	3056.95	3187.29	2896.5	2925.55	2996.99	2791.8	3782.13	3514.85	3485.93
Adamts10		1119.8	1298.99	1110.2	919.51	837.138	1040.45	1036.82	954.877	1166.85	1389.59	1245.81
Adamts12		313.75	260.631	465.098	402.931	360.462	336.899	319.816	312.56	243.052	315.285	325.149
Adamts14		9722.13	10068.7	9133.39	9502.98	9243.97	9985.06	10467.3	10639.2	7655.16	8273.32	8483.53
Adamts15		37.1546	36.4883	82.1984	65.0889	57.1223	67.1878	78.4066	79.9102	42.4848	49.6282	48.503
Adamts16		463.401	389.904	980.138	496.948	489.479	480.873	480.756	483.507	404.099	528.395	572.155
Adamts17		21.6735	13.5528	32.2551	18.5968	22.652	15.3572	11.3483	23.265	13.8323	11.6772	13.473
Adamts2		6440.14	6088.34	5704.99	5263.93	4840.63	4590.85	4127.7	4225.13	5939.96	5969.98	6929.63
Adamts3		35.0905	26.0631	28.0931	53.7242	30.5309	45.1118	24.76	34.3917	29.6405	41.8434	42.2155
Adamts4		3357.34	3322.52	4770.63	3328.83	3538.63	3163.58	3039.29	3167.07	3079.65	3400.99	3461.67
Adamts5		3592.65	3566.48	4570.86	5109.99	4442.74	4466.07	4369.1	4135.1	3573.66	3417.54	3697
Adamts6		949.508	1020.63	966.612	943.272	888.351	931.031	936.753	880.024	964.306	945.855	963.772
Adamts7		4934.34	4944.69	5797.59	4770.09	4751.99	4453.59	4657.97	4801.69	4741.5	5258.64	5519.46
Adamts8		18.5773	8.34019	9.36438	14.4642	20.6822	7.6786	15.475	24.2765	7.90414	5.83861	13.473
Adamts9		8.25659	17.7229	8.32389	18.5968	14.773	17.2769	15.475	3.03457	8.89216	10.7041	7.18562
Adamtsl1		653.303	567.133	997.827	947.405	828.274	777.459	773.749	924.531	519.697	648.086	624.251
Adamtsl2		1053.75	961.207	1658.54	1219.13	1408.36	1264.09	1251.41	1497.05	958.377	1244.6	1064.37
Adamtsl3		3039.46	2946.17	2962.27	3119.1	2803.92	2736.46	2469.81	2374.04	2990.73	3101.28	3354.79
Adamtsl4		4083.92	3656.13	3407.59	3218.28	2765.51	3144.39	2953.66	3055.81	3398.78	3485.65	4182.03
Adamtsl5		8733.41	8894.82	10056.3	9030.82	9496.1	9855.49	10615.8	10735.3	8123.48	7787.74	8433.23
Adap1		43.3471	34.4033	36.417	37.1936	30.5309	49.9109	58.805	48.553	18.7723	37.951	17.9641
Adap2		17.5453	16.6804	26.0122	13.431	22.652	11.5179	15.475	18.2074	5.92811	8.75792	12.5748
Adar		1423.23	1426.17	1491.02	1395.79	1413.29	1301.52	1238	1289.69	1358.52	1657.19	1441.62
Adarb1		3140.6	3080.66	3011.17	2957.93	2608.92	2530.1	2757.64	2530.83	2863.28	3060.41	3080.84
Adat1		153.779	140.741	174.802	163.239	164.473	211.162	165.067	166.901	145.239	165.427	170.659
Adat2		265.243	257.503	246.595	270.687	251.141	217.88	292.993	285.249	262.813	262.738	268.563
Adat3		293.109	326.31	246.595	224.195	228.489	241.876	265.138	233.662	275.657	279.28	339.521
Adck1		1821.61	1780.63	1752.18	1602.43	1497	1598.11	1553.69	1543.58	1736.94	1738.93	1898.8
Adck2		779.216	748.532	783.486	753.171	745.545	703.552	703.596	680.754	729.157	788.213	871.257
Adck3		5207.84	5584.8	5409.49	5842.5	5597	6548.89	7435.22	7794.79	4492.52	4283.6	4223.35
Adck4		1058.91	1059.2	956.207	921.576	958.277	916.633	931.594	1035.8	932.689	995.484	1066.17
Adck5		1338.6	1388.64	1060.26	1119.94	1167.07	1099.96	1175.07	1148.08	1386.19	1482.03	1450.6
Adcy1		16.5132	12.5103	42.66	27.8952	32.5006	17.2769	13.4117	23.265	7.90414	18.4889	17.9641
Adcy3		298.269	246.036	305.903	276.886	249.172	227.479	223.871	207.362	269.729	280.253	345.808
Adcy6		9269.05	9129.38	8743.21	8513.21	8134.02	8428.23	7997.47	8362.25	8512.76	9011.9	9108.68
Adcy7		18166.6	18316.1	19231.3	17518.2	17699.1	17225	16596.4	16663.8	17326.9	19867.8	19927.5
Adcy8		19.6094	29.1907	41.6195	27.8952	48.2585	48.9511	30.95	38.4378	27.6645	50.6013	35.0299
Adcy9		2679.26	2765.82	2760.41	2811.22	2580.35	2579.05	2506.95	2817.09	2715.07	2629.32	2644.31
Add1		11433.3	11087.2	11236.2	11277.9	10771.5	10527.4	10501.3	11019.5	10474	11226.7	11683.8
Add2		585.186	504.582	625.332	774.868	623.421	573.976	601.461	602.867	512.781	559.534	505.688
Add3		891.712	864.253	1126.85	1231.52	1209.42	1361.03	1218.4	1286.66	963.317	827.137	797.604
Adgra1		44.3792	36.4883	48.9029	33.061	20.6822	23.0358	20.6333	32.3687	25.6885	62.2785	44.0119
Adgra2		3275.8	3290.21	2760.41	2868.04	2832.48	2766.22	2542.02	2604.67	3361.24	3315.36	3582.93
Adgra3		7446.41	7195.5	6055.63	6210.31	6224.37	5919.24	5693.76	5695.88	6478.43	6446.8	7478.44
Adgrd1		102.175	79.2318	162.316	143.609	134.927	178.528	156.813	164.878	96.8258	112.88	148.203
Adgre5		7631.15	7986.78	7935.79	7969.77	8372.36	7944.48	8019.14	7503.47	7796.45	8296.67	8222.15
Adgrf3		15.4811	28.1482	53.0648	18.5968	31.5158	52.7904	53.6466	48.553	33.5926	44.7627	29.6407
Adgrf5		11.3528	16.6804	22.8907	18.5968	12.8033	18.2367	9.28499	15.1728	9.88018	17.5158	17.0659
Adgrg1		914.417	897.613	1189.28	897.813	908.048	894.557	865.568	932.623	901.072	913.743	901.796
Adgrg2		89.7904	105.295	115.494	114.68	113.26	101.742	107.293	97.1061	121.526	107.041	135.629
Adgrg3		833.915	787.106	568.106	460.788	528.874	543.261	470.44	551.279	612.571	776.536	748.203
Adgrg6		2364.48	2198.68	2755.21	2819.49	2511.41	2533.94	2512.11	2443.84	2489.81	2380.21	2498.8
Adgrl1		6267.78	6129	5176.42	4496.3	4874.11	4624.44	4184.44	4461.82	5712.72	5730.6	6476.94
Adgrl2		3931.17	3933.44	3260.89	3578.86	3232.34	3016.73	2835.02	2680.53	4329.49	4382.85	4395.8
Adgrl3		2346.94	2395.72	2586.65	2712.04	2465.12	2561.77	2244.9	2423.61	2218.1	2296.52	2232.03
Adgrl4		73.2772	64.6365	78.0365	76.4536	70.9105	67.1878	79.4383	58.6683	60.2691	40.8703	58.3832
Adh1		132.105	115.72	100.927	150.841	107.351	102.701	104.198	77.8872	131.406	176.132	118.563
Adh5		2756.67	2573.99	2787.46	2864.94	2533.08	2646.24	2784.47	2964.77	2847.47	2699.39	2656.88
Adh7		824.627	860.082	930.195	910.211	898.2	819.691	806.763	820.344	928.737	972.129	917.065
Adhfe1		12.3849	12.5103	6.24292	2.06631	15.7579	6.71878	10.3167	7.08065	19.7604	17.5158	17.9641
Adi1		753.414	767.298	776.203	722.177	756.379	731.387	808.826	787.975	794.366	729.827	670.958
Adipor1		8264.85	8225.52	7998.22	7831.33	8059.17	7842.73	8240.95	8192.31	7563.28	7251.56	7712.87
Adipor2		3522.47	3365.27	3694.77	3898.1	3563.25	3687.65	3732.57	3969.21	3263.42	3308.55	3083.53
Adk		1199.27	1228.09	1120.6	1075.52	1277.37	1280.41	1161.66	1085.36	1495.86	1212.49	1296.11
Adm		264.211	133.443	221.624	179.769	180.231	165.09	185.7	194.212	130.418	108.987	164.371
Adm2		17.5453	12.5103	9.36438	9.29841	16.7428	23.0358	13.4117	10.1152	12.8442	10.7041	7.18562
Adnp		678.072	468.093	356.887	231.427	343.719	205.403	296.088	287.272	486.105	287.065	633.233
Adnp2		1463.48	1317.75	1398.41	1555.93	1336.47	1377.35	1380.37	1340.27	1274.54	1401.27	1453.29
Ado		4361.54	4259.75	3201.58	3142.86	3426.36	3162.63	3382.83	3298.57	4175.36	3317.31	4492.81
Adora1		211.575	348.203	307.984	361.605	301.37	438.64	437.426	544.199	281.585	299.716	254.191
Adora2a		102.175	109.465	67.6316	86.7852	120.154	88.3039	122.768	75.8641	66.1972	106.068	88.0239
Adora2b		605.827	733.937	629.494	658.121	651.983	600.851	655.108	628.155	735.085	717.176	741.916
Adpgk		787.472	825.679	789.729	735.608	818.425	776.499	668.519	734.365	742.989	913.743	796.706
Adprh		5234.68	5125.05	5211.8	5145.12	5208.97	5271.36	5703.05	5625.07	4865	4685.49	4896.1
Adprhl1		887.583	990.398	935.397	936.04	953.352	1058.69	1178.16	1291.71	773.618	819.352	752.694
Adprhl2		1406.72	1344.86	1270.43	1119.94	1209.42	1073.08	1184.35	1164.26	1284.42	1231.95	1260.18
Adprm		389.092	377.394	335.037	391.566	339.779	378.171	368.305	387.413	468.321	381.456	413.173
Adra1b		90.8225	77.1468	89.4818	53.7242	52.198	75.8262	83.5649	60.6913	68.1732	80.7675	91.6167
Adra1d		985.63	1007.08	636.778	602.33	640.164	578.775	496.231	514.865	848.707	789.186	1131.74
Adra2a		24.7698	29.1907	44.7409	27.8952	43.3342	34.5537	55.71	34.3917	22.7244	29.1931	36.8263
Adrb1		8.25659	25.0206	12.4858	20.6631	16.7428	13.4376	10.3167	15.1728	10.8682	19.462	9.88023
Adrb2		732.772	773.553	793.891	788.299	837.138	847.526	887.233	886.093	783.498	753.181	759.88
Adrbk1		4733.09	4725.76	4621.84	4584.12	4421.07	4563.01	4649.72	4730.89	4812.64	4539.52	4646.4
Adrm1		6851.94	6687.79	7013.92	6332.22	6771.95	6549.85	6554.17	6864.19	6078.29	5756.87	6499.4
Adsl		2681.33	2692.84	2556.48	2860.81	2837.4	2744.14	2863.9	3045.69	2578.73	2716.9	2562.57
Adss		2032.15	2005.82	1780.27	1843.15	1823.98	1726.73	1675.43	1586.07	2290.23	2205.05	2188.02
Adssl1		7414.42	7504.09	8075.22	8224.96	7402.27	7991.51	8624.73	8716.28	6842.02	6296.95	6326.04
Aebp1		39133.1	40016.2	46433.8	39589.5	37090.1	34522	34489.6	33414.6	40757.7	45907.1	44923.6
Aebp2		4711.42	4998.9	4223.34	3956.99	4608.2	4128.21	4554.8	4248.39	5194.01	4284.57	4736.22
Aen		2062.08	2111.11	2269.3	2134.5	2417.85	2238.31	2502.82	2481.26	1916.75	1833.32	2002.99
Aes		24909.1	24622.3	25172.5	22699.5	25365.3	23547.4	26510.7	26299.6	24100.7	21839.3	23106.3
Afap1		3229.36	3091.08	3250.48	3243.08	3091.5	3015.77	2946.44	2809	3007.53	3406.83	3379.94
Afap1l1		2034.22	1931.8	2083.05	2358.7	2459.22	2563.69	2780.34	2790.79	1433.61	1829.43	1621.26
Afap1l2		2860.91	2652.18	2431.62	2362.83	2220.88	2047.31	1941.6	2045.3	2677.53	2810.32	3076.34
Aff1		4242.85	3938.66	4087.03	4117.13	4001.52	4007.27	3737.73	3797.25	4011.35	4363.39	4224.25
Aff2		17.5453	14.5953	22.8907	14.4642	22.652	21.1162	12.38	23.265	13.8323	17.5158	13.473
Aff3		352.969	364.883	260.122	260.356	196.974	248.595	259.98	220.512	260.837	270.522	334.131
Aff4		8346.38	8485.1	8698.47	9176.5	9077.53	8917.74	8612.35	8935.78	8381.36	8317.11	8541.91
Afg3l1		2818.59	2798.13	2884.23	2952.76	2970.36	2817.09	2869.06	3115.49	2879.08	2869.68	2828.44
Afg3l2		3799.06	3669.69	3609.45	3857.81	4001.52	4102.29	4028.66	4220.07	3515.37	3582.96	3287.42
Afmid		329.231	302.332	387.061	378.135	303.339	365.694	369.336	352.01	300.357	276.361	335.03
Aftph		1409.81	1298.99	1320.38	1299.71	1430.03	1457.97	1374.18	1373.65	1483.01	1372.07	1439.82
Aga		1346.86	1217.67	1433.79	1369.97	1404.42	1282.33	1244.19	1340.27	1405.95	1391.54	1354.49
Agap1		4002.38	3985.57	4177.55	4238.01	4427.97	4220.35	4099.84	4147.24	3965.9	4140.55	4200
Agap2		444.824	410.755	386.021	317.179	346.674	352.256	328.07	354.033	489.069	423.3	537.125
Agap3		7222.45	7077.7	6425	5956.15	6383.91	6225.43	6333.4	6525.33	6674.06	6136.38	7179.34
Agbl3		152.747	150.123	160.235	140.509	136.897	119.978	134.117	115.313	125.478	169.32	158.084
Agbl5		613.052	522.305	471.34	480.418	398.872	449.198	421.951	427.874	515.745	596.512	594.61
Ager		30.9622	53.1687	40.579	24.7958	57.1223	40.3127	49.52	34.3917	28.6525	47.682	52.994
Agfg1		2605.99	2708.48	2643.88	2646.95	2969.38	2826.69	2844.3	2685.59	2796.09	2424.97	2664.07
Agfg2		1324.15	1356.32	1293.32	1207.76	1279.34	1146.03	1219.43	1207.76	1188.59	1281.58	1284.43
Aggf1		2426.4	2454.1	2603.3	2663.48	2895.51	2759.5	2799.94	2815.07	2404.84	2496.01	2458.38
Agk		465.465	447.243	443.247	509.346	455.009	481.832	463.218	440.012	478.201	499.201	505.688
Agl		6146	6016.41	5957.83	6580.18	6202.7	6760.05	6977.16	7056.38	5649.49	5213.88	5357.78
Agmat		58.8282	59.4239	65.5507	68.1884	50.2283	71.9869	58.805	62.7144	50.3889	54.4937	52.994
Ago1		3090.03	2971.19	2950.82	2939.33	2684.75	2742.22	2580.2	2561.17	3176.48	3259.89	3279.34
Ago2		8683.87	7740.74	8531.99	8737.41	8599.87	8087.49	7932.48	8457.33	6973.43	7443.26	7856.58
Ago3		664.655	649.493	676.316	743.873	633.27	636.364	549.878	567.464	545.386	612.081	661.975
Ago4		253.89	270.014	307.984	305.814	307.279	285.068	292.993	283.226	323.082	262.738	254.191
Agpat1		3830.03	3798.96	3871.65	3846.44	3417.49	3536.96	3692.33	3819.51	3807.82	3754.23	3958.38
Agpat2		1041.36	1081.1	955.167	1022.83	945.473	1112.44	1187.45	1123.8	1013.71	984.78	969.161
Agpat3		7846.86	8231.77	8019.03	8335.51	8262.06	8452.22	9392.29	9364.67	7530.67	7633.01	7188.32
Agpat4		1423.23	1539.81	1581.54	1673.71	1509.8	1634.58	1732.17	1739.82	1586.76	1637.73	1443.41
Agpat5		1250.87	1286.47	984.3	1085.85	1222.22	1110.52	1228.71	1201.69	1361.49	1052.9	1276.35
Agpat6		4108.68	4080.44	4642.65	4434.31	4414.18	4295.22	4242.21	4526.56	3962.94	4465.57	4313.17
Agpat9		203.318	193.909	173.761	170.471	186.14	195.804	177.447	161.843	206.496	186.836	202.994
Agps		2714.35	2783.54	2773.94	2944.5	2905.36	2949.54	2829.86	2844.4	3040.13	2714.96	2585.93
Agrn		4746.51	4776.85	5076.53	4300	4152.2	4100.37	3905.89	4182.64	4366.05	4857.73	4922.15
Agrp		27.866	46.9136	56.1863	26.8621	29.546	35.5135	39.2033	50.5761	34.5806	15.5696	40.4191
Agt		37.1546	81.3169	27.0527	35.1273	44.3191	70.0673	46.425	66.7604	69.1613	53.5206	64.6706
Agtpbp1		1150.76	1056.08	1043.61	1197.43	1146.39	1156.59	1088.41	1120.77	1162.9	1152.15	1120.06
Agtrap		1592.49	1635.72	1463.96	1589	1459.57	1586.59	1632.1	1536.5	1590.71	1451.87	1465.87
Ahctf1		2179.74	2223.7	2517.98	2455.81	2462.17	2301.66	2447.11	2416.53	2374.21	2205.05	2224.85
Ahcy		1310.73	1419.92	1337.03	1309.01	1405.41	1369.67	1357.67	1243.16	1272.57	1287.41	1304.19
Ahcyl1		7263.73	7345.63	6985.83	7338.51	6966.96	6777.33	6719.24	6438.34	7922.92	7506.51	7342.81
Ahcyl2		1937.2	1939.09	1959.24	2080.78	2125.35	1974.36	2106.66	2011.92	1964.18	2103.85	1952.69
Ahdc1		8936.73	8775.97	8268.75	7131.88	7635.68	7333.07	7327.92	7999.11	7757.92	7821.8	8839.21
Ahi1		590.346	559.835	629.494	610.596	587.966	557.659	602.493	611.971	659.996	679.225	635.029
Ahnak		65891.7	61876.9	75740.1	75221.1	69305.2	63708.4	61862.8	66492.4	57946.3	59045.9	57171.5
Ahr		2130.2	1811.91	2028.95	1845.22	1919.51	1921.57	1782.72	1791.41	1712.24	1810.94	2052.39
Ahrr		36.1226	31.2757	38.498	47.5252	44.3191	47.0314	43.33	26.2996	28.6525	35.0317	39.5209
Ahsa1		4690.77	4320.22	4309.7	4394.02	4209.33	4363.37	4492.9	4331.34	4657.52	4826.59	4605.98
Ahsa2		1752.46	1832.76	1812.53	1851.42	1778.67	1848.62	1997.31	1990.67	1861.43	1850.84	1781.14
Aida		2350.03	2362.36	2596.01	2572.56	2715.28	2601.13	2535.83	2445.86	2825.73	2473.63	2563.47
Aif1l		7787	7756.38	9329	8908.91	8677.67	8658.59	8948.67	9448.63	6971.45	7523.05	6894.61
Aifm1		1763.81	1893.22	2054.96	2130.37	1958.9	2039.63	2211.89	2061.48	2117.32	1849.87	1746.11
Aifm2		1745.24	1753.53	1768.83	1878.28	1692	1838.07	1815.73	1881.43	1776.46	1594.91	1548.5
Aig1		102.175	83.4019	114.454	151.874	95.5322	124.777	126.895	129.475	121.526	79.7944	98.8023
Aim1		4928.15	4702.83	2795.79	3100.5	2770.43	2705.75	2511.07	2491.38	4667.4	4597.91	5257.18
Aim1l		159.971	176.187	358.968	201.466	224.55	235.157	211.491	259.961	177.843	163.481	179.641
Aim2		78.4376	43.786	56.1863	81.6194	70.9105	71.0271	68.0899	67.772	64.2212	67.1441	55.6886
Aimp1		2112.65	2054.82	2001.9	2106.61	2186.41	2371.73	2405.84	2380.11	2275.41	2206.02	1934.73
Aimp2		1454.19	1662.83	1614.84	1606.56	1738.29	1775.68	1807.48	2005.85	1486.97	1430.46	1492.81
Aip		4003.41	3993.91	3868.53	3694.57	3549.46	3438.09	3696.46	3866.04	3926.38	3679.3	3709.58
Aire		42.315	30.2332	4.16195	11.3647	9.84868	21.1162	33.0133	46.53	12.8442	6.81172	36.8263
Airn		45.4112	47.9561	38.498	39.26	38.4099	46.0716	41.2666	40.4609	40.5087	40.8703	26.9461
Ajuba		5941.65	5854.82	4999.54	4036.54	4451.6	4094.62	3957.47	4099.7	4860.06	5470.78	6065.56
Ak1		11324.9	11011.1	11722.1	11699.5	11510.2	12306.9	12926.8	13305.6	9736.92	10145.6	9940.41
Ak2		2097.17	2001.65	2050.8	2218.19	1979.58	2060.75	2241.81	2222.31	1974.06	2114.55	1823.35
Ak3		2294.3	2106.94	2227.68	2373.16	2446.41	2317.02	2311.96	2427.65	2337.65	2325.71	2226.64
Ak4		832.883	594.239	501.515	533.109	549.556	552.859	473.535	557.349	530.566	455.412	661.077
Ak5		104.239	71.9342	55.1458	92.9841	91.5927	120.938	91.8183	118.348	66.1972	72.0096	82.6347
Ak6		157.907	156.379	211.219	269.654	195.004	236.117	179.51	151.728	206.496	215.056	167.066
Ak8		12.3849	11.4678	17.6883	13.431	16.7428	9.59825	17.5383	28.3226	8.89216	10.7041	11.6766
Akap1		3493.57	3600.88	3432.57	3700.77	3698.18	3751	4052.38	4173.54	3010.49	3318.28	3200.3
Akap10		860.749	919.506	841.754	859.586	864.714	877.281	832.554	831.471	929.725	909.851	852.395
Akap11		4157.19	4036.65	3676.04	4262.81	4201.45	4013.03	4162.77	4044.06	4231.68	3762.01	4091.31
Akap12		273.499	217.888	227.867	221.096	220.61	244.756	177.447	163.867	265.777	282.2	266.766
Akap13		9436.25	9179.43	10768	11412.3	10579.5	10168.4	9743.05	10559.3	8967.25	9949.97	9344.9
Akap17b		205.383	206.42	218.502	241.759	175.307	215.001	212.523	211.408	238.112	170.293	208.383
Akap5		10.3207	4.1701	12.4858	13.431	14.773	17.2769	19.6017	10.1152	12.8442	13.6234	12.5748
Akap6		5396.71	5249.11	6386.51	6708.29	6575.96	6756.21	6671.78	6842.94	4969.73	4849.94	4805.39
Akap7		536.678	438.903	396.425	480.418	455.994	506.788	514.801	459.231	505.865	498.228	552.395
Akap8		2139.49	2533.33	2558.56	2349.4	2335.12	2452.35	2328.47	2495.42	2596.51	2572.88	2409.88
Akap8l		1957.84	2061.07	1952.99	1899.98	1831.85	2175.92	2271.73	2192.98	2011.6	2176.83	1914.07
Akap9		2258.18	2270.62	2471.16	2593.22	2574.44	2383.25	2519.33	2475.19	2130.17	2196.29	2114.37
Akip1		15.4811	26.0631	32.2551	22.7295	14.773	26.8751	18.57	33.3802	16.7963	15.5696	11.6766
Akirin1		3614.32	3646.75	3811.3	3643.94	4155.16	4116.69	4173.09	4031.93	3834.5	3042.89	3353.89
Akirin2		4630.91	4317.09	3959.05	3467.27	4419.1	3726.04	3833.67	3830.63	4455.96	3484.68	4649.1
Akna		431.407	391.989	342.32	319.245	280.687	254.354	290.93	260.973	360.627	421.353	473.353
Aknad1		30.9622	31.2757	45.7814	51.6578	59.0921	69.1074	49.52	82.9448	33.5926	46.7089	31.4371
Akr1a1		16516.3	16568.8	16856.9	16838.4	16399	16049.2	16337.5	16687.1	16231.2	16936.8	16462.3
Akr1b10		592.41	559.835	713.774	627.126	602.739	621.007	729.388	653.443	532.542	725.934	532.634
Akr1b7		7.22451	18.7654	13.5263	17.5637	11.8184	20.1563	9.28499	23.265	5.92811	11.6772	6.28742
Akr1b8		2163.23	2104.86	2670.93	2530.2	2275.05	2331.42	2202.61	2280.98	2117.32	2434.7	2293.11
Akr1c12		38.1867	63.594	29.1336	46.4921	34.4704	51.8306	51.5833	19.2189	49.4009	56.4399	33.2335
Akr1c13		150.683	113.635	165.437	152.907	144.776	145.893	128.958	142.625	176.855	114.826	150
Akr1c14		264.211	279.396	307.984	372.97	272.808	348.417	350.766	298.399	393.231	243.276	221.856
Akr1e1		233.249	219.973	246.595	266.554	233.414	223.639	199.112	214.443	255.897	245.222	247.904
Akr7a5		1807.16	1541.89	1608.59	1392.7	1425.1	1461.81	1426.79	1418.15	1476.1	1424.62	1647.3
Akt1		20370	20087.4	19816.1	19540.1	19737.7	19652.4	20564.2	21315.8	18043.2	18363.4	19816.2
Akt1s1		5948.87	5953.86	5377.23	4784.55	5540.87	4994.93	4903.51	5295.32	5563.53	4863.57	6049.4
Akt2		12519.1	13151.4	13652.2	14686.3	13736	14790	15520.4	16768	11894.7	12138.5	11504.2
Akt3		1710.15	1702.44	1684.55	1663.38	1739.28	1563.56	1414.41	1466.71	1591.7	1594.91	1709.28
Aktip		1951.65	1963.07	1982.13	2115.91	2099.74	2040.59	2151.02	2079.69	2203.28	2088.28	2047
Alad		2486.27	2389.47	2283.87	2271.91	2231.71	2257.51	2233.56	2250.64	2096.57	2161.26	2499.7
Alas1		1595.59	1663.87	1620.04	1683.01	1516.7	1753.6	1814.7	1787.36	1584.78	1592.97	1682.33
Alcam		1227.14	1119.67	1014.47	1130.27	1112.9	1184.42	993.494	1022.65	1124.36	1223.19	1140.72
Aldh16a1		957.764	994.568	887.535	811.028	855.85	764.981	799.541	820.344	862.54	945.855	872.155
Aldh18a1		2373.77	2264.36	2733.36	2639.72	2624.67	2605.93	2285.14	2428.66	2212.17	2490.17	2599.4
Aldh1a3		155.843	124.06	209.138	190.101	233.414	202.523	201.175	171.959	153.143	205.325	172.455
Aldh1b1		88.7583	70.8916	46.8219	86.7852	77.8046	95.0227	96.9766	106.21	48.4129	49.6282	42.2155
Aldh1l1		22.7056	20.8505	55.1458	39.26	35.4552	31.6742	13.4117	26.2996	20.7484	31.1393	28.7425
Aldh1l2		1062	965.377	1094.59	1119.94	1097.14	1146.03	1014.13	1095.48	867.48	806.702	805.688
Aldh2		27050.6	26105.8	27449.1	23637.6	22603.7	22252.6	22962.8	24496	25976	26751.6	26289.5
Aldh3a1		3158.15	3094.21	3120.42	3060.21	3002.86	2962.02	3102.22	2834.28	3192.29	3629.67	3278.44
Aldh3a2		2212.77	2152.81	2263.06	2387.63	2213	2108.74	2254.19	2186.91	2102.5	2266.36	2319.16
Aldh3b1		5108.76	5076.05	7128.37	6327.05	6130.8	6217.75	6474.73	7192.93	4796.83	4759.44	4455.09
Aldh3b2		51.6037	65.679	66.5911	60.9563	44.3191	53.7502	72.2166	49.5646	39.5207	54.4937	50.2994
Aldh3b3		108.368	95.9122	206.016	107.448	122.124	120.938	86.6599	95.083	82.9935	128.45	108.683
Aldh4a1		1293.19	1281.26	1332.86	1259.42	1215.33	1292.88	1275.14	1436.36	1212.3	1163.83	1258.38
Aldh5a1		99.0791	111.55	119.656	107.448	109.32	130.536	109.357	94.0715	119.55	119.692	118.563
Aldh6a1		1049.62	1016.46	864.644	912.277	942.519	921.432	952.228	922.508	1091.76	1009.11	988.023
Aldh7a1		1102.25	993.526	960.369	956.703	939.564	903.196	838.744	875.978	955.413	1082.09	1186.53
Aldh9a1		1427.36	1427.22	1112.28	1207.76	1174.95	1137.39	1134.83	1120.77	1337.78	1444.08	1403.89
Aldoa		77050.5	73516.7	64359.3	65957.8	63601.8	68244.6	78794.5	80360.3	61388.5	61681.1	63616.1
Aldoart1		67.0848	68.8066	48.9029	38.2268	33.4855	57.5895	68.0899	51.5876	53.353	31.1393	55.6886
Aldoc		172.356	121.975	64.5102	108.481	68.9408	74.8664	85.6283	83.9563	109.67	138.181	157.185
Alg1		946.411	958.08	909.385	959.803	972.065	920.473	943.974	925.542	941.581	980.887	1053.59
Alg10b		2581.22	2512.48	2730.24	2810.19	2779.3	2562.73	2631.78	2513.63	2583.67	2715.93	2834.73
Alg11		444.824	482.689	400.587	423.594	468.797	426.163	431.236	458.219	476.225	530.341	467.964
Alg12		522.229	513.964	548.336	551.706	473.722	540.382	569.48	551.279	530.566	575.103	549.7
Alg13		191.966	197.037	258.041	198.366	241.293	195.804	225.935	199.27	251.945	218.948	231.736
Alg14		429.343	350.288	394.344	391.566	400.841	406.006	342.513	371.228	426.824	397.026	418.563
Alg2		1481.03	1360.49	1376.56	1452.62	1359.12	1329.36	1327.75	1255.3	1406.94	1432.41	1473.05
Alg3		534.614	544.198	645.102	624.027	645.089	603.73	542.656	638.27	512.781	633.49	546.107
Alg5		791.6	777.723	789.729	817.227	816.456	666.119	787.161	741.445	793.378	816.433	713.173
Alg6		246.666	306.502	246.595	236.593	243.262	262.032	223.871	242.765	277.633	219.921	239.82
Alg8		228.088	256.461	264.284	263.455	297.43	254.354	264.106	262.996	255.897	275.388	238.922
Alg9		958.796	847.572	817.822	881.283	942.519	854.245	828.428	803.148	861.552	982.833	914.371
Alkbh1		436.567	542.113	543.134	471.12	428.418	485.672	516.865	449.116	531.554	568.292	492.215
Alkbh2		135.202	144.911	87.4009	127.078	109.32	116.139	143.402	120.371	96.8258	123.584	126.647
Alkbh3		1143.54	1036.27	1067.54	1132.34	984.868	1101.88	1070.87	1049.96	1033.47	1001.32	954.79
Alkbh4		300.333	313.8	286.134	259.322	289.551	326.341	292.993	273.111	302.333	322.097	308.084
Alkbh5		16736.1	15089.5	12619	12071.4	13037.7	12248.3	12938.1	12957.6	14061.5	12879	15391.6
Alkbh6		555.256	531.687	471.34	492.816	479.631	472.234	471.471	567.464	465.356	607.216	490.419
Alkbh7		668.784	670.343	547.296	575.468	652.967	674.757	694.311	649.397	601.703	623.759	563.173
Alkbh8		261.115	310.672	317.348	305.814	325.006	360.894	291.961	329.756	314.19	286.092	311.676
Alms1		582.089	498.327	442.207	479.385	411.675	442.48	422.983	343.917	517.721	545.91	519.161
Alox12		3.09622	10.4252	8.32389	8.26525	11.8184	15.3572	14.4433	16.1843	9.88018	11.6772	15.2694
Alox5		7421.64	7855.42	10077.1	9257.09	9355.26	9332.38	9253.01	10257.8	7580.07	7396.55	7312.27
Alox5ap		352.969	363.841	261.162	239.692	218.641	224.599	188.795	193.201	344.818	427.192	396.107
Alpi		18.5773	17.7229	5.20243	9.29841	11.8184	12.4777	14.4433	22.2535	18.7723	19.462	8.08383
Alpk1		678.072	773.553	772.041	751.105	661.831	733.307	713.913	689.858	723.229	933.205	738.323
Alpk2		527.39	601.536	684.64	647.789	675.619	692.034	652.013	724.25	477.213	478.766	493.113
Alpk3		2369.64	2629.25	2675.09	3143.9	2711.34	3243.25	3646.94	3793.21	1863.4	2230.35	2119.76
Als2		1595.59	1530.43	1786.52	2033.25	1819.05	1822.71	1971.51	1912.79	1628.25	1686.39	1650.9
Als2cl		1313.83	1218.71	1468.13	1430.92	1391.62	1383.11	1456.71	1538.52	955.413	1292.28	1102.99
Alyref		2106.46	2012.07	1849.99	1771.86	2172.62	1865.9	1957.07	1846.03	2254.66	1922.85	2130.54
Alyref2		149.651	162.634	142.547	123.979	152.655	95.0227	165.067	165.89	149.191	173.212	154.491
Amacr		1848.44	1983.92	2092.42	2116.94	2215.95	2187.44	2233.56	2082.72	1917.74	1890.74	1807.18
Ambra1		2648.3	2837.75	2810.35	2737.87	2639.45	2553.14	2479.09	2736.17	2391	2806.43	2555.39
Amdhd2		1277.71	1382.39	1172.63	1241.85	1312.83	1173.87	1182.29	1174.38	1370.38	1284.5	1456.89
Amer1		1125.99	1080.06	1042.57	1154.04	1050.85	1061.57	1121.42	1026.69	1216.25	1388.62	1251.2
Amfr		15583.3	15505.5	15237.9	14512.8	14467.7	13766.8	13606.6	14534.6	15290.6	14801.9	15827.2
Amh		46.4433	34.4033	42.66	22.7295	43.3342	58.5494	59.8366	43.4954	57.305	42.8165	45.8083
Amhr2		33.0264	8.34019	19.7692	14.4642	32.5006	39.3528	19.6017	22.2535	19.7604	20.4351	9.88023
Amigo1		1558.43	1771.25	1624.2	1613.79	1594.5	1876.46	2152.05	2276.94	1519.57	1325.37	1485.63
Amigo2		52.6358	48.9986	33.2956	32.0279	39.3947	33.5939	26.8233	36.4148	36.5567	50.6013	70.958
Amigo3		152.747	168.889	195.611	144.642	159.549	171.809	182.605	205.339	167.963	198.513	161.677
Ammecr1		4377.02	4618.38	3788.41	3587.12	4281.22	4041.83	4119.44	4291.89	4272.19	3482.73	4385.92
Ammecr1l		1899.02	1875.5	2061.2	2064.25	1986.48	1952.29	1992.15	1984.61	2013.58	2227.43	2018.26
Amn		19.6094	12.5103	17.6883	20.6631	17.7276	18.2367	15.475	20.2304	18.7723	13.6234	4.49101
Amn1		333.36	329.438	302.782	334.743	417.584	375.292	414.73	367.182	460.416	289.984	320.658
Amot		4254.21	4685.1	4619.76	5009.78	4680.09	5055.4	5284.19	5047.49	4436.2	4370.2	4177.54
Amotl1		16612.3	17493.6	18517.5	19866.6	18594.3	19273.3	20336.2	20782.7	16702.4	16284.9	15924.2
Amotl2		11017.4	10655.6	11364.2	10047.5	10261.3	10324.8	9523.31	9514.37	9276.5	10027.8	10906
Ampd1		132.105	144.911	106.13	156.007	126.063	220.76	230.061	196.235	106.706	90.4985	87.1257
Ampd2		2882.58	2983.7	2703.18	2559.13	2680.81	2644.32	2670.98	2664.35	2651.84	3034.13	2952.39
Ampd3		1531.6	1546.06	1830.22	1690.24	1638.82	1633.62	1634.16	1705.43	1490.92	1550.15	1360.78
Amt		117.656	120.933	110.292	108.481	80.7592	95.0227	111.42	107.221	100.778	130.396	111.377
Amy1		22.7056	37.5309	17.6883	35.1273	18.7125	16.317	23.7283	25.288	41.4968	34.0586	54.7904
Amz1		59.8603	50.0412	58.2673	29.9615	41.3645	31.6742	35.0766	28.3226	57.305	63.2517	90.7185
Amz2		1346.86	1344.86	1417.14	1394.76	1330.56	1377.35	1421.64	1374.66	1370.38	1496.63	1386.83
Anapc1		5855.99	5673.42	6427.09	6684.52	6140.65	5693.68	5875.34	6032.72	5729.52	6156.82	5813.17
Anapc10		523.261	607.792	534.81	522.777	545.617	518.306	544.72	534.084	678.768	611.108	565.868
Anapc11		2052.79	1877.59	1865.59	1686.11	1918.52	1807.35	1918.9	1701.38	2068.91	1870.3	1972.45
Anapc13		909.257	903.868	743.948	828.592	719.939	804.334	836.681	673.674	856.612	877.738	867.664
Anapc15		224.992	191.824	192.49	251.057	208.792	197.724	223.871	206.35	179.819	184.889	179.641
Anapc16		1770.01	1649.27	1724.09	1644.79	1582.68	1649.94	1597.02	1669.01	1684.57	1605.62	1583.53
Anapc2		7122.34	7321.65	6962.94	6738.25	6266.72	6528.73	6522.19	6756.97	7156.21	7331.35	7279.93
Anapc4		2454.27	2470.78	2507.57	2528.13	2424.75	2358.29	2477.03	2526.78	2684.44	2568.99	2550.9
Anapc5		9072.96	9013.66	8652.69	8534.91	8664.87	8823.68	8717.58	8614.12	9091.74	9184.14	9030.53
Anapc7		2512.07	2575.03	2661.56	2785.39	2854.15	2750.86	2855.65	2874.74	2571.81	2582.61	2449.4
Ang		20.6415	15.6379	20.8097	22.7295	33.4855	14.3974	14.4433	13.1498	20.7484	24.3276	20.6587
Angel1		519.133	553.58	519.203	583.734	547.587	618.128	648.918	686.823	450.536	503.094	500.299
Angel2		1421.17	1594.02	1402.58	1576.6	1464.5	1560.68	1508.3	1533.47	1733.97	1585.18	1583.53
Angpt1		5488.57	5185.52	5785.11	6383.88	6032.32	5878.93	6052.78	5590.68	5945.89	5440.62	5366.76
Angpt2		30.9622	25.0206	49.9434	50.6247	29.546	37.4332	26.8233	29.3341	37.5447	47.682	35.0299
Angpt4		435.535	475.391	787.648	674.651	571.223	564.377	536.466	531.049	462.392	529.368	496.706
Angptl2		11422	11004.9	10270.6	10520.6	9787.62	10098.3	9999.94	9524.49	10197.3	10952.3	11796.1
Angptl4		1153.86	1025.84	722.098	704.613	725.848	686.275	579.796	590.729	942.569	1045.11	1172.15
Angptl6		90.8225	89.6571	68.6721	72.321	67.9559	72.9467	103.167	86.9909	55.329	96.3371	63.7724
Angptl7		90.8225	63.594	96.7653	39.26	30.5309	40.3127	44.3616	27.3111	58.2931	98.2833	76.3472
Ank		32265.7	30579.3	24992.5	25547.9	26770.7	24781.7	25231.5	25540.9	31916.9	30795.8	32444
Ank1		2453.24	2693.88	2842.61	2819.49	2902.41	2915.95	3329.19	3457.38	2183.52	2193.37	2274.25
Ank2		275.564	283.567	349.604	356.439	362.431	340.738	342.513	337.848	268.741	296.796	309.88
Ank3		1978.49	1909.9	1674.14	1945.43	1671.32	1881.26	1870.41	1947.18	1907.86	1867.38	1914.97
Ankdd1b		38.1867	39.6159	36.417	32.0279	30.5309	29.7546	35.0766	34.3917	31.6166	38.9241	28.7425
Ankfy1		4031.28	3806.26	4196.28	4354.76	3982.81	3843.14	3691.3	3915.6	4195.12	4287.49	4353.59
Ankhd1		2635.92	2641.76	2715.67	2718.24	2650.28	2632.8	2595.67	2689.64	2823.76	2678.95	2550
Ankib1		2415.05	2380.08	2293.23	2392.79	2608.92	2286.3	2196.42	2283	2441.39	2397.72	2509.58
Ankle1		71.2131	69.8491	105.089	99.1831	94.5473	88.3039	63.9633	78.8987	85.9576	92.4447	88.0239
Ankle2		2569.86	2480.16	2556.48	2587.02	2541.94	2640.48	2617.34	2549.03	2540.19	2468.76	2396.41
Ankmy1		97.0149	99.0398	122.777	134.31	122.124	119.018	139.275	144.648	79.0414	87.5792	70.0598
Ankmy2		569.705	523.347	601.401	596.132	515.086	508.708	527.181	516.888	661.972	612.081	617.964
Ankra2		480.946	593.196	535.851	507.28	571.223	603.73	552.973	573.533	624.427	550.776	552.395
Ankrd1		14809.2	15637.9	23189.3	19146.5	18591.4	19756.1	19680.1	21089.2	16422.8	15306.9	14448.5
Ankrd10		3427.52	3855.25	3817.55	3575.76	3865.61	4104.21	4223.64	4233.22	3793	3559.61	3565.87
Ankrd11		7426.8	7303.92	7854.63	7697.02	7411.13	7560.55	7420.77	7718.92	6565.38	7069.59	7501.79
Ankrd12		1416	1566.91	1678.3	1638.59	1684.12	1751.68	1747.64	1664.96	1865.38	1720.44	1658.98
Ankrd13a		3565.81	3345.46	3668.76	3588.15	3528.78	3527.36	3259.03	3502.9	3448.18	3712.39	3636.82
Ankrd13b		6205.86	6306.23	5650.88	4953.99	5228.66	5137.95	5198.56	5885.03	5931.07	5655.67	6597.3
Ankrd13c		2739.12	2781.45	2554.39	2172.73	2523.23	2241.19	2223.24	2232.43	2694.32	2397.72	2765.57
Ankrd13d		323.039	390.947	295.498	256.223	237.353	213.081	254.821	236.696	294.429	357.129	287.425
Ankrd16		523.261	640.11	607.644	571.336	553.496	625.806	647.886	568.475	646.164	709.392	586.526
Ankrd17		6388.54	6342.72	6686.17	6931.45	6495.2	6684.22	6512.91	6397.88	6560.44	6653.1	6352.99
Ankrd2		838.044	902.826	1561.77	1500.14	1536.39	1473.33	1629	1537.51	830.923	839.787	879.341
Ankrd23		4303.75	4751.83	5156.65	4900.26	4565.85	5402.86	6268.4	6644.69	3840.43	3681.25	3460.78
Ankrd24		361.226	479.561	348.563	283.085	345.689	338.818	355.925	338.86	366.555	425.246	379.94
Ankrd26		432.439	411.797	452.612	438.059	444.175	439.6	415.761	474.404	530.566	497.255	541.616
Ankrd27		1109.48	1149.9	1257.95	1153	1108.96	1081.72	1067.77	1092.44	1096.7	1253.36	1209.88
Ankrd28		2009.45	2051.69	1804.2	1827.65	1835.79	1811.19	1733.2	1824.79	2069.9	2114.55	2214.07
Ankrd29		201.254	155.336	176.883	153.94	136.897	145.893	154.75	130.486	171.915	176.132	192.215
Ankrd32		622.34	736.022	732.503	782.1	968.125	984.781	927.468	987.245	811.163	725.934	658.383
Ankrd33b		1875.28	1834.84	1741.77	1762.57	1662.46	1827.51	1765.18	1867.27	1912.8	1826.51	1827.84
Ankrd34a		115.592	120.933	116.535	90.9178	125.078	101.742	104.198	85.9794	159.071	123.584	145.509
Ankrd35		149.651	190.782	172.721	122.946	98.4868	131.496	174.352	136.555	188.711	202.405	172.455
Ankrd37		323.039	204.335	181.045	159.106	150.685	173.728	192.922	206.35	190.687	149.858	212.874
Ankrd39		521.197	525.432	531.689	487.65	468.797	621.967	625.19	596.798	425.836	415.515	418.563
Ankrd40		4607.18	4865.46	5082.78	5080.03	5044.49	5179.22	5341.97	5591.69	4831.41	4622.24	4914.97
Ankrd42		168.228	145.953	146.709	169.438	126.063	123.817	115.547	146.671	155.119	172.239	156.287
Ankrd44		840.108	903.868	743.948	819.293	847.971	802.414	699.469	714.134	887.24	818.379	825.448
Ankrd46		2851.62	2692.84	2818.68	2812.25	2844.3	2817.09	2855.65	2783.71	2940.34	2967.96	3125.75
Ankrd49		284.852	300.247	275.729	290.317	266.899	284.108	259.98	301.433	324.07	283.173	256.886
Ankrd50		2617.34	2573.99	2386.88	2466.15	2504.52	2454.27	2418.22	2482.27	2434.48	2712.04	2638.92
Ankrd52		5757.94	5827.71	6354.25	6084.26	5834.36	5876.05	5931.05	6176.35	5589.22	5819.15	5975.74
Ankrd53		10.3207	3.12757	16.6478	17.5637	9.84868	9.59825	4.12666	9.1037	28.6525	10.7041	11.6766
Ankrd54		1368.53	1503.32	1230.9	1200.53	1245.86	1146.99	1192.61	1157.18	1215.26	1167.72	1492.81
Ankrd55		30.9622	53.1687	48.9029	42.3594	39.3947	37.4332	50.5516	38.4378	31.6166	43.7896	40.4191
Ankrd6		75.3414	77.1468	87.4009	81.6194	56.1375	105.581	78.4066	92.0485	61.2571	100.23	71.8562
Ankrd61		13.417	16.6804	9.36438	44.4257	27.5763	21.1162	28.8866	37.4263	39.5207	11.6772	20.6587
Ankrd9		862.814	832.977	696.086	651.922	752.439	705.472	706.691	815.287	840.803	631.543	810.179
Anks1		1778.26	1734.76	1619	1534.24	1697.91	1613.47	1623.84	1534.48	1606.52	1798.29	1759.58
Anks3		1277.71	1350.07	1350.55	1323.47	1222.22	1326.48	1352.51	1368.59	1300.23	1389.59	1327.54
Anks6		392.188	348.203	335.037	300.649	304.324	238.997	283.708	244.788	370.507	381.456	397.904
Ankzf1		671.88	739.15	698.167	701.514	597.815	719.869	768.591	751.561	671.852	764.858	719.46
Anln		1279.77	1131.14	1577.38	1751.2	1797.38	1510.77	1231.81	1193.6	1442.51	1371.1	1436.23
Ano1		317.879	291.907	242.433	231.427	190.08	230.358	221.808	222.535	329.998	368.806	356.587
Ano10		1835.03	1790.01	2021.67	2039.45	1848.6	1942.69	1832.24	1962.35	1815.98	1989.99	2038.92
Ano5		862.814	895.528	1134.13	1134.41	1141.46	1183.46	1351.48	1407.03	743.978	777.509	784.131
Ano6		6654.81	6449.05	7121.09	6968.64	6648.84	6393.4	6280.78	6430.24	7047.53	7021.91	6824.55
Ano8		7251.35	7554.13	5939.1	4841.37	5533.97	5126.43	5162.46	5576.52	7275.76	6285.27	7699.39
Anp32a		2737.06	2449.93	2451.39	2528.13	2522.25	2451.39	2414.1	2619.84	2714.09	2796.7	2723.35
Anp32b		5347.17	5304.36	5391.8	5584.21	5572.38	5518.04	5218.17	5383.32	5929.1	5789.96	5486.22
Anp32e		3918.78	3967.85	4203.57	4324.79	4575.7	4275.06	4352.6	4240.3	4221.8	3959.55	3908.08
Anpep		6168.7	6267.66	5381.4	5378.61	4457.51	4708.9	4966.44	4824.96	6740.26	6697.86	6542.51
Antxr1		3556.53	3154.68	4140.1	3694.57	3645.98	3289.32	3003.18	2947.57	3789.05	3993.61	4137.12
Antxr2		4695.93	4587.11	5228.45	5004.61	5453.21	4750.18	4824.07	4781.46	4758.29	4942.39	5047.9
Anxa1		11473.6	10718.2	10805.5	11918.5	11240.3	10735.6	10151.6	10396.4	12688.1	12400.2	12351.2
Anxa11		7981.02	8265.13	8571.53	8697.11	8682.6	9191.29	9699.72	10220.4	6991.21	7099.75	7209.87
Anxa2		22636.5	21042.3	18900.4	19826.3	18637.6	18284.7	17012.2	17635.9	22289.7	23763.2	23639.8
Anxa3		4489.52	4439.07	5903.72	5634.84	5221.77	5215.69	4989.14	5455.14	4465.84	4515.19	4511.67
Anxa4		4993.17	5055.2	4871.56	5058.34	4812.07	4891.27	4696.14	4642.89	5608.98	5828.88	5555.38
Anxa5		7639.41	7587.49	6787.09	7471.79	7050.67	6733.18	6569.65	6458.57	8641.2	7924.95	8059.57
Anxa6		24214.5	23834.2	24378.6	23734.7	23100.1	23267.1	24260.7	25509.6	22884.5	24668.1	24129.3
Anxa7		7199.75	7068.31	7292.77	7604.03	7169.84	7872.49	8181.11	8388.55	6717.53	6729.98	6652.99
Anxa8		4664.97	4450.54	5965.11	5377.58	5502.46	5370.22	5207.85	5767.7	4255.39	4728.3	4694.91
Anxa9		132.105	109.465	122.777	143.609	105.381	130.536	150.623	97.1061	137.334	142.073	173.353
Aoc2		104.239	126.145	109.251	81.6194	79.7743	115.179	106.262	103.175	80.0295	100.23	93.4131
Aoc3		937.123	1014.38	540.013	587.866	457.964	554.779	470.44	423.828	854.636	879.684	963.772
Aox1		1087.81	1080.06	1105	1027.99	1027.22	1055.81	1071.9	992.303	1045.32	1279.63	1139.82
Ap1ar		1710.15	1908.86	1534.72	1605.53	1830.87	1815.99	1834.3	1652.83	1887.11	1677.63	1774.85
Ap1b1		4900.29	4699.7	5069.25	5036.64	4822.9	4606.2	4448.54	4682.33	4623.92	4976.45	5012.87
Ap1g1		2249.92	2386.34	2225.6	2542.6	2359.74	2423.56	2461.55	2449.91	2539.21	2402.59	2392.81
Ap1g2		361.226	396.159	433.883	390.533	370.31	436.721	421.951	432.931	288.501	263.711	283.832
Ap1m1		2153.94	2110.07	2201.67	1981.59	2130.27	2126.01	1995.24	2119.14	2191.42	2299.44	2289.52
Ap1s1		3199.43	3098.38	3079.84	2935.2	3005.82	2974.5	2804.07	2931.39	3035.19	3068.19	3054.79
Ap1s2		1090.9	1023.76	959.329	1082.75	1068.58	1113.4	1129.67	1196.63	1218.23	1037.33	1076.95
Ap1s3		51.6037	48.9986	34.3361	45.4589	48.2585	39.3528	29.9183	48.553	51.3769	48.6551	28.7425
Ap2a1		6233.72	6237.42	6273.09	6170.01	6359.29	6140	6312.76	6683.12	5853.02	5960.25	6339.52
Ap2a2		7466.02	7355.01	7455.09	7401.54	7320.52	6963.53	7055.56	7308.24	7367.65	7384.87	7554.78
Ap2b1		7905.68	7517.64	7921.22	8096.85	7648.48	7457.84	7391.89	7908.08	7785.58	8482.53	8218.56
Ap2m1		9276.28	9018.88	9165.65	9302.54	9507.92	9306.47	9704.88	9696.45	9438.54	9284.37	8955.98
Ap2s1		2018.74	1870.29	1928.02	1902.04	2044.59	2004.12	2011.75	2049.34	1895.02	1997.78	1862.87
Ap3b1		3215.94	3152.59	3193.25	3423.88	3308.17	3319.08	3360.14	3353.19	3418.54	3514.85	3308.08
Ap3d1		6575.34	6996.38	6998.31	6928.35	6785.74	6943.38	6531.48	6941.06	6554.51	7292.43	6979.04
Ap3m1		1185.85	1216.63	1232.98	1286.28	1398.51	1257.37	1283.39	1263.39	1554.15	1232.92	1238.62
Ap3m2		439.663	481.646	505.676	515.545	460.918	503.908	457.028	520.934	523.65	481.686	409.58
Ap3s1		1694.66	1634.68	1388.01	1497.04	1630.94	1471.41	1466	1476.82	2123.25	1654.27	1724.55
Ap3s2		1647.19	1712.87	1683.51	1686.11	1642.76	1703.69	1756.93	1761.06	1624.3	1700.01	1582.63
Ap4b1		719.355	740.192	783.486	804.829	825.319	794.736	769.623	856.759	765.714	827.137	826.347
Ap4e1		1205.46	1204.12	1135.17	1221.19	1343.36	1314	1374.18	1362.52	1344.69	1281.58	1244.91
Ap4m1		549.063	584.856	533.77	588.899	491.449	540.382	539.561	533.072	581.943	721.069	600.898
Ap4s1		319.943	300.247	287.174	306.848	319.097	307.144	357.988	347.963	310.238	338.64	285.629
Ap5b1		593.442	721.427	528.567	454.589	484.555	456.877	400.286	489.577	585.895	553.695	662.874
Ap5m1		414.894	431.605	473.421	471.12	450.085	446.319	470.44	500.703	422.872	449.573	475.149
Ap5s1		834.948	857.997	900.021	947.405	757.363	826.41	771.686	845.632	761.762	855.357	827.245
Ap5z1		1216.81	1181.18	1270.43	1081.72	1183.81	1186.34	1181.26	1114.7	1162.9	1374.02	1288.02
Apaf1		762.702	747.49	686.721	776.934	722.893	695.873	695.343	671.65	732.121	806.702	761.676
Apba1		234.281	232.483	206.016	237.626	192.049	227.479	206.333	226.581	211.436	174.185	262.275
Apba3		3440.93	3386.12	3146.43	2779.19	2945.74	2841.08	2971.2	2990.06	2976.9	2843.4	3577.54
Apbb1		2922.83	3092.13	2966.43	3233.78	2771.42	3210.62	3280.7	3474.58	2685.43	3013.7	2671.26
Apbb1ip		952.604	927.847	875.049	951.537	913.958	831.209	838.744	829.448	1049.28	1055.82	1015.87
Apbb2		3828.99	3695.75	3875.81	3647.04	3734.62	3642.54	3467.43	3357.24	3716.92	3910.9	3867.66
Apbb3		561.448	678.683	638.859	539.308	550.541	559.578	630.348	586.683	587.871	724.961	678.143
Apc		4759.92	4783.1	5102.55	5329.02	5463.06	5124.51	4961.28	5171.91	4841.29	4885.95	4975.15
Apc2		912.353	859.04	646.142	626.093	543.647	537.502	491.073	549.256	732.121	778.482	838.023
Apcdd1		832.883	696.406	791.81	664.32	679.559	659.4	641.696	606.913	674.816	674.36	730.239
Apeh		2443.95	2391.55	2476.36	2483.71	2297.7	2503.22	2421.32	2576.35	2242.8	2511.58	2428.74
Apex1		445.856	464.966	434.923	330.61	403.796	428.082	429.173	412.701	361.615	451.519	454.491
Apex2		235.313	193.909	211.219	228.328	232.429	189.086	239.346	176.005	202.544	211.163	231.736
Aph1a		3754.68	3589.41	3519.97	3581.95	3385.98	3462.09	3428.23	3361.29	3070.76	3612.16	3719.46
Aph1b		527.39	467.051	500.474	496.948	502.283	430.002	484.883	413.712	493.021	495.309	493.113
Aph1c		59.8603	56.2963	65.5507	65.0889	67.9559	45.1118	56.7416	48.553	54.341	70.0634	63.7724
Api5		3499.76	3864.64	3551.18	3662.54	3917.8	3684.77	3804.78	3411.86	4232.67	3515.82	4076.04
Apip		485.075	457.668	410.992	471.12	502.283	450.158	500.358	505.761	499.937	485.578	415.868
Apitd1		106.304	133.443	127.98	121.913	140.836	117.099	112.452	125.429	104.73	114.826	101.497
Aplf		438.631	387.819	406.83	418.429	459.933	402.167	489.01	473.392	401.135	373.671	463.473
Apln		996.983	628.642	333.996	406.031	371.295	489.511	446.711	434.954	412.003	446.654	679.041
Aplnr		6.19244	12.5103	36.417	7.2321	13.7882	14.3974	10.3167	8.09217	11.8562	18.4889	7.18562
Aplp1		1188.95	1111.33	965.572	735.608	784.94	663.239	739.704	720.204	1038.41	1019.81	1236.83
Aplp2		7822.09	7554.13	7674.63	8166.07	7615	7910.88	8298.72	8052.72	7715.43	8170.17	7738.92
Apmap		1014.53	921.591	1131.01	1029.02	1044.94	996.299	985.241	990.28	1024.57	1048.03	1060.78
Apoa1bp		2717.45	2650.1	2276.58	2188.23	2272.09	2186.48	2142.77	2275.92	2728.91	2505.74	2699.1
Apobec1		167.196	178.272	240.352	322.345	260.005	243.796	256.885	235.685	236.136	185.863	215.569
Apobec2		2999.21	3010.81	3284.82	3536.5	3697.19	3775.95	4356.72	4270.64	2735.82	2667.27	2322.75
Apobec3		673.944	609.877	582.673	578.568	554.481	591.253	474.566	483.507	666.912	738.585	702.395
Apobr		149.651	151.166	195.611	134.31	133.942	141.094	104.198	116.325	120.538	188.782	176.048
Apoc1		16.5132	21.893	12.4858	20.6631	13.7882	9.59825	15.475	14.1613	20.7484	7.78482	9.88023
Apod		24.7698	16.6804	24.9717	20.6631	18.7125	26.8751	18.57	15.1728	31.6166	8.75792	24.2515
Apoe		2120.91	2025.62	1999.82	2682.08	2353.83	1987.8	2525.52	1995.73	2393.97	2004.59	1929.34
Apol10b		271.435	266.886	178.964	234.527	226.52	188.126	187.763	161.843	197.604	317.231	291.916
Apol6		87.7263	91.7421	117.575	108.481	97.5019	104.621	112.452	108.233	130.418	92.4447	89.8203
Apol7a		9.28866	11.4678	13.5263	13.431	14.773	11.5179	16.5067	14.1613	3.95207	11.6772	8.08383
Apol8		92.8866	93.8272	84.2794	115.714	82.7289	161.251	147.528	136.555	69.1613	66.171	74.5508
Apol9a		263.179	211.632	276.769	310.98	246.217	241.876	206.333	229.615	198.592	267.603	273.054
Apol9b		470.626	561.921	758.515	594.065	574.178	567.257	519.96	575.556	421.884	589.7	548.802
Apold1		29.9301	14.5953	16.6478	17.5637	21.6671	11.5179	8.25333	19.2189	24.7004	24.3276	8.98203
Apoo		26.8339	28.1482	57.2268	60.9563	35.4552	25.9153	42.2983	43.4954	18.7723	38.9241	25.1497
Apool		559.384	626.557	533.77	613.695	692.362	724.668	744.863	658.501	614.547	470.008	457.185
Apopt1		1014.53	1055.03	953.086	1001.13	1140.48	1017.42	1155.47	1134.93	1046.31	989.645	992.514
App		35235	35970.2	37374.3	36587.2	35170.6	35584.6	35973.2	36236.8	36386.7	34881.8	35501.5
Appbp2		1449.03	1535.64	1380.73	1297.65	1521.62	1428.22	1373.15	1417.14	1492.9	1473.28	1503.59
Appl1		1878.37	1933.88	1830.22	1876.21	1918.52	1842.86	1917.87	1909.75	1992.83	1776.88	1950
Appl2		1787.55	1972.46	1879.12	1882.41	1853.52	1998.36	2051.98	1892.56	2194.39	2148.61	1862.87
Aprt		3044.62	2970.15	2686.54	2481.64	2631.57	2339.09	2455.36	2384.16	2787.2	2765.56	2999.1
Aptx		807.082	829.849	807.418	890.581	780.015	838.887	868.663	812.252	777.57	897.2	835.329
Aqp1		7701.33	7159.01	4757.1	5376.55	4782.52	4879.75	5508.06	4704.59	6956.63	6385.5	6913.47
Aqp11		24.7698	15.6379	34.3361	20.6631	25.6066	27.8349	19.6017	27.3111	15.8083	20.4351	29.6407
Aqp2		40.2509	47.9561	55.1458	27.8952	34.4704	25.9153	24.76	39.4493	45.4488	30.1662	56.5868
Aqp5		11440.5	10771.4	11396.4	10050.5	10888.7	9476.36	9052.87	9657	11225.9	11651.9	12987.1
Aqr		2117.81	1969.33	2458.67	2465.11	2396.18	2426.44	2531.71	2627.93	2017.53	2160.29	2082.03
Ar		872.102	906.996	561.863	606.463	512.131	545.181	516.865	505.761	918.857	796.971	921.556
Araf		3707.21	3879.23	4279.52	4191.52	3915.84	4277.94	4519.73	4394.05	3586.51	3907.01	3688.92
Arap1		2836.14	2740.8	2778.1	2481.64	2354.82	2273.83	2208.8	2314.36	2330.73	2777.23	2792.51
Arap2		124.881	136.571	150.871	167.371	175.307	138.215	109.357	126.44	149.191	174.185	151.796
Arap3		45.4112	48.9986	56.1863	46.4921	37.425	69.1074	47.4566	57.6567	30.6286	43.7896	27.8443
Arc		778.183	796.488	383.94	393.633	343.719	488.551	422.983	474.404	547.362	490.444	559.58
Arcn1		5670.21	5755.78	5444.87	5630.7	5688.6	5437.41	5186.18	5431.87	6011.1	5922.3	6209.28
Areg		56.764	80.2744	32.2551	55.7905	44.3191	29.7546	64.9949	39.4493	66.1972	34.0586	72.7544
Arel1		2793.82	2752.26	3016.37	3216.22	3072.79	3177.02	3137.3	3464.46	2630.1	2728.58	2638.92
Arf1		14642	14388.9	14019.5	14031.3	14147.6	13186.1	13134.1	13707.1	15356.8	14581	14762
Arf2		2110.59	2297.72	2620.99	2631.45	2611.87	2548.34	2454.33	2700.76	2244.78	2188.51	2016.47
Arf3		11864.7	11688.8	11359	11473.2	10810.9	10656.9	10454.9	10831.4	12061.7	12269.8	12179.6
Arf4		5450.38	5364.83	5296.08	5398.24	5670.87	5016.05	4939.62	4757.19	6067.42	5969.98	5973.05
Arf5		7213.16	6903.59	6229.39	5858	5817.62	6181.28	5608.14	6493.97	6418.16	6333.92	6618.86
Arf6		11492.1	11571	7672.55	6955.21	8132.06	7538.47	7386.73	7227.32	10871.2	8878.59	11717.1
Arfgap1		3308.83	3328.78	3503.32	3247.21	3186.05	3216.38	3250.78	3371.4	3118.18	3501.22	3474.25
Arfgap2		4181.96	4324.39	4534.44	4632.68	4343.27	4477.59	4633.21	4884.64	4170.42	4459.73	4173.05
Arfgap3		5820.89	5665.08	6025.46	6065.66	5722.08	5983.55	6306.57	6392.82	5202.9	5652.75	5792.51
Arfgef1		3757.78	3795.83	3445.05	3715.23	3960.15	3883.45	3867.72	3807.37	3706.06	3391.26	3797.6
Arfgef2		3003.33	3029.58	3458.58	3665.64	3419.46	3239.41	3515.92	3349.15	3147.83	3023.43	3158.08
Arfip1		2243.73	2164.28	2152.77	2103.51	2580.35	2408.2	2272.76	2134.31	2761.51	2190.45	2288.62
Arfip2		1482.06	1545.02	1418.18	1397.86	1314.8	1420.54	1476.31	1322.06	1550.2	1643.57	1562.87
Arfrp1		844.236	929.932	901.061	1024.89	918.882	967.504	1043.01	1009.5	826.971	973.102	899.999
Arglu1		1722.53	2001.65	1595.07	1496.01	1588.59	1727.69	1765.18	1645.75	2089.66	1955.94	1894.31
Arhgap1		2752.54	2599.01	2962.27	2917.63	2747.78	2485.95	2429.57	2548.02	2610.34	2968.94	2929.94
Arhgap10		2584.31	2349.85	2263.06	2357.66	2142.09	2197.04	2322.28	2347.74	2447.32	2527.15	2526.64
Arhgap11a		701.81	587.984	690.883	902.979	811.531	732.347	626.221	599.832	678.768	675.333	656.586
Arhgap12		902.032	863.21	897.94	1063.12	984.868	1060.61	1052.3	1060.07	1034.45	975.049	953.891
Arhgap17		1047.55	1094.65	1094.59	1187.1	1185.78	1104.76	1133.8	1032.76	1183.65	1249.46	1240.42
Arhgap18		980.47	1013.33	862.563	987.698	1037.07	952.147	985.241	994.326	976.162	1082.09	948.502
Arhgap19		168.228	185.569	239.312	255.19	192.049	249.555	222.84	236.696	270.717	213.109	202.096
Arhgap21		4752.7	4533.94	4521.95	4519.03	4210.31	4183.88	4044.13	4208.94	4271.2	4825.61	4775.74
Arhgap22		3144.73	2903.43	2900.88	2752.33	2980.21	2624.16	2587.42	2628.95	2777.32	3132.42	3245.21
Arhgap23		8880.99	8749.91	7713.13	6786.81	7292.95	6989.45	6937.95	7126.17	7907.11	7458.83	8831.13
Arhgap24		864.878	899.698	1146.62	1048.65	1107.98	979.022	947.069	946.784	950.473	1045.11	942.215
Arhgap26		65.0206	71.9342	80.1175	54.7573	62.0467	82.545	58.805	76.8757	68.1732	68.1172	64.6706
Arhgap27		41.2829	33.3608	16.6478	16.5305	11.8184	28.7948	20.6333	23.265	31.6166	26.2738	48.503
Arhgap28		2918.7	2847.13	3008.05	3263.74	3047.18	3153.03	2970.17	2994.1	2785.22	3056.51	2832.93
Arhgap29		1817.48	1930.75	2148.6	2228.52	2260.27	2390.93	2426.48	2445.86	1767.56	1745.75	1862.87
Arhgap31		2133.3	1970.37	1993.57	2157.23	1987.46	1887.02	1879.7	1770.16	2136.09	2193.37	2352.39
Arhgap32		974.277	810.041	798.053	813.094	794.788	766.901	664.393	674.685	809.187	962.398	984.43
Arhgap33		590.346	600.494	558.741	478.352	459.933	471.274	446.711	434.954	470.297	524.502	508.383
Arhgap35		5752.78	5478.46	5828.81	5923.09	5659.05	5515.16	5259.43	5490.54	5320.48	6154.87	5946.1
Arhgap39		1339.63	1340.69	1423.39	1312.11	1307.9	1279.45	1317.44	1374.66	1186.61	1274.76	1375.15
Arhgap4		12.3849	14.5953	10.4049	18.5968	14.773	16.317	14.4433	19.2189	13.8323	18.4889	2.69461
Arhgap42		2201.41	2320.66	2105.94	2075.61	2224.82	2126.01	2224.27	2080.7	2302.08	2195.32	2513.17
Arhgap44		1353.05	1391.77	1520.15	1570.4	1614.2	1718.09	1831.21	1836.92	1234.03	1188.16	1239.52
Arhgap5		3514.21	3436.16	2939.37	3060.21	3563.25	3224.05	3273.48	2972.86	3821.65	3303.68	3499.4
Arhgap6		65.0206	54.2113	61.3887	77.4868	68.9408	57.5895	64.9949	59.6798	56.317	53.5206	48.503
Arhgdia		30146.9	29817.2	27719.6	26744.3	26733.3	25460.3	25179.9	26017.4	28367	28672.5	30950.3
Arhgdib		1721.5	1484.55	2307.8	2169.63	2035.72	2102.02	1969.45	1980.56	1505.74	1811.92	1579.94
Arhgdig		280.724	390.947	326.713	282.052	292.506	395.448	388.938	399.551	278.621	220.894	277.545
Arhgef1		5275.96	5792.26	5186.83	4814.51	4873.13	4831.76	4801.37	4876.55	5161.41	5478.57	6022.45
Arhgef10		3521.44	3514.35	3603.21	3387.72	3324.91	3090.64	3280.7	3210.57	3225.88	3497.33	3829.04
Arhgef10l		8475.39	8664.42	8149.09	7800.33	8363.5	8095.17	8428.71	8846.77	7208.58	7463.69	8280.53
Arhgef11		2062.08	1913.03	2086.18	1966.1	1858.45	1824.63	1868.35	1795.45	1851.55	2091.2	2162.87
Arhgef12		8863.45	8646.7	8443.55	8613.43	8599.87	8327.45	7841.69	8271.21	8218.33	8335.59	8686.52
Arhgef15		33.0264	18.7654	12.4858	11.3647	10.8335	12.4777	13.4117	18.2074	44.4608	29.1931	30.5389
Arhgef17		13317.9	13118.1	11699.2	10968	10753.8	10647.3	10134.1	10973	11011.5	11660.7	13580.8
Arhgef18		2266.43	2179.92	2238.09	2209.92	2084.97	2069.38	2036.51	2149.48	2148.94	2044.49	2279.64
Arhgef19		5574.23	5595.23	5032.83	4478.73	4772.67	4449.75	4249.43	4412.26	5038.89	5549.6	5969.46
Arhgef2		22014.1	22850	26120.4	23544.6	24126.3	24506.3	24170.9	25652.2	21530.9	23152.1	22923
Arhgef25		3772.23	3894.87	3273.37	2980.66	2897.48	3146.31	2811.29	3126.61	3620.1	4067.57	4098.5
Arhgef26		1038.27	1013.33	921.871	1091.01	1110.93	1088.44	1198.8	1185.5	817.091	879.684	912.574
Arhgef28		46.4433	40.6584	26.0122	49.5915	41.3645	50.8708	33.0133	31.3572	37.5447	32.1124	42.2155
Arhgef3		546.999	474.348	551.458	568.236	594.86	630.605	740.736	692.892	466.344	518.664	507.485
Arhgef37		191.966	212.675	200.814	254.157	211.747	238.037	219.745	225.569	95.8377	148.885	157.185
Arhgef39		94.9508	102.167	83.2389	84.7189	100.457	83.5048	75.3116	64.7374	98.8018	87.5792	82.6347
Arhgef4		80.5017	99.0398	80.1175	63.0226	37.425	72.9467	69.1216	35.4033	65.2092	86.6061	62.8742
Arhgef40		8628.14	8771.8	6783.97	6155.55	6043.15	6156.32	5835.1	5989.22	7806.33	8524.38	9367.36
Arhgef5		3503.89	3884.45	4247.27	3989.02	3737.57	3834.5	3845.02	4046.09	3530.19	3858.35	3579.34
Arhgef6		131.073	143.868	162.316	180.802	178.261	145.893	164.035	172.97	108.682	129.423	117.665
Arhgef7		2491.43	2584.42	2772.9	2731.67	2768.46	2666.4	2430.6	2604.67	2568.85	2775.29	2675.75
Arhgef9		493.331	413.882	500.474	446.324	395.917	453.038	429.173	460.242	366.555	474.874	458.982
Arid1a		8811.84	8486.15	7700.64	7546.18	7635.68	6678.47	6770.82	6968.37	7893.28	7670.97	8887.72
Arid1b		6676.48	6573.11	6521.77	6062.56	6342.55	6116.01	6282.85	6460.59	5855.98	5928.14	6804.78
Arid2		3766.04	3668.64	3252.56	3347.43	3552.42	3253.81	3299.27	3229.79	3722.85	3683.19	3665.57
Arid3a		645.046	619.259	681.519	514.512	571.223	563.418	557.1	568.475	627.391	621.812	666.467
Arid3b		142.426	157.421	127.98	147.741	125.078	165.09	213.555	179.039	140.299	158.616	173.353
Arid4a		989.759	1115.5	1138.29	1134.41	1105.02	1137.39	1192.61	1256.31	1206.37	1151.18	1066.17
Arid4b		1746.27	1832.76	1731.37	1736.74	1788.52	1796.79	1883.82	1840.97	1952.32	1872.25	1765.87
Arid5a		1345.82	1277.09	1376.56	1150.94	1324.65	1360.07	1260.7	1369.6	1158.95	1243.62	1358.08
Arid5b		2467.69	2240.38	2356.7	2562.23	2250.42	2229.67	2176.81	2383.15	2129.18	2536.88	2490.72
Arih1		5771.36	5603.57	5450.07	5403.41	6052.01	5773.35	5644.24	5887.06	6019.01	5299.52	5862.57
Arih2		2602.89	2544.8	2444.1	2539.5	2765.51	2613.6	2828.83	2780.67	2290.23	2466.81	2339.82
Arl1		3275.8	3344.42	3139.15	3278.21	3275.67	3221.17	3358.07	3271.26	3501.54	3185.94	3071.85
Arl10		589.314	605.707	494.231	453.556	509.177	487.591	554.005	513.853	586.883	588.727	556.886
Arl13b		678.072	662.003	604.523	575.468	684.483	588.373	644.791	564.429	598.739	678.252	679.94
Arl14ep		1695.7	1831.71	1697.03	1625.16	1695.94	1654.74	1611.46	1555.72	2002.71	1947.18	1884.43
Arl15		543.903	575.473	669.033	673.618	613.573	620.047	635.506	669.627	656.044	515.744	571.257
Arl16		417.99	353.416	387.061	425.661	349.628	384.89	366.241	384.378	405.087	379.51	400.598
Arl2		2174.58	2090.26	2444.1	2143.8	2158.83	2279.59	2305.77	2254.68	2238.85	1895.6	2020.96
Arl2bp		5366.78	5657.78	5251.34	5070.73	5573.37	5402.86	5461.64	5605.85	5534.88	5289.78	5078.44
Arl3		1165.21	1170.75	1001.99	1057.95	1022.29	1087.48	1105.95	1150.1	1261.7	1155.07	1145.21
Arl4a		240.473	241.866	210.178	252.09	285.612	276.43	269.265	288.284	281.585	228.679	163.473
Arl4c		4098.36	3945.95	3017.41	2634.55	2938.85	2757.58	2625.59	2496.44	3804.86	3755.2	4232.33
Arl4d		308.59	321.097	265.324	314.08	271.824	335.939	318.785	280.192	277.633	297.769	300
Arl5a		2286.04	2154.9	2331.73	2235.75	2489.75	2471.55	2401.72	2330.55	2421.63	2181.7	2320.96
Arl5b		660.527	646.365	597.239	643.657	693.347	744.825	765.496	707.054	709.397	637.382	648.502
Arl5c		106.304	138.656	142.547	167.371	136.897	137.255	159.908	160.832	139.311	147.912	115.868
Arl6		364.322	352.373	324.632	341.975	341.749	384.89	375.526	373.252	349.758	361.021	315.269
Arl6ip1		1112.58	1025.84	1174.71	1358.6	1167.07	1226.66	1039.92	1050.97	1221.19	1179.4	1082.33
Arl6ip4		2198.32	2233.09	1950.91	2097.31	2182.47	2078.98	2133.48	2174.77	1943.43	1998.75	2050.6
Arl6ip5		16746.4	16764.8	19206.3	19417.1	20100.2	20536.4	21577.3	22302	17628.2	16190.5	15236.2
Arl6ip6		877.263	778.766	716.895	697.381	909.033	767.86	747.958	770.78	878.348	715.23	754.49
Arl8a		3560.65	3479.95	3391.99	3445.58	3592.8	3550.39	3726.38	3550.44	3558.84	3437.97	3524.55
Arl8b		3244.84	3148.42	3309.79	3567.49	3748.41	3474.57	3554.09	3526.16	3467.94	3240.43	3290.12
Armc1		1218.88	1242.69	1209.05	1286.28	1371.92	1286.17	1394.81	1411.07	1441.52	1285.47	1206.29
Armc10		799.857	741.235	645.102	765.569	743.575	681.476	697.406	679.743	787.45	740.531	761.676
Armc2		158.939	194.952	139.425	171.504	163.488	216.921	233.156	222.535	156.107	130.396	125.748
Armc5		1751.43	1681.59	1528.47	1334.84	1553.14	1466.61	1385.53	1407.03	1525.5	1524.85	1658.98
Armc6		1127.02	1093.61	1097.71	1067.25	1148.36	1147.95	1089.44	1147.07	1094.72	1044.14	1012.27
Armc7		307.558	329.438	296.539	243.825	263.945	281.229	299.183	278.168	271.705	292.904	290.12
Armc8		1140.44	1060.25	1100.83	1099.28	1229.12	1172.91	1236.97	1297.78	1195.5	1113.23	1120.06
Armc9		587.25	552.538	613.887	619.894	484.555	583.574	572.575	652.432	593.799	620.839	554.191
Armcx1		795.729	831.934	838.632	907.112	940.549	989.58	1094.6	1035.8	838.827	907.904	830.838
Armcx2		3044.62	3200.55	2930.01	2944.5	2774.37	2914.03	2776.21	2763.48	3125.1	3339.69	3318.86
Armcx3		1481.03	1527.3	1732.41	1819.39	1757	1986.84	1829.14	1833.89	1499.81	1653.3	1467.66
Armcx4		2551.29	2545.84	3255.68	3574.72	3464.77	3576.31	3682.02	3826.59	2205.26	2669.22	2153.89
Armcx5		195.062	219.973	203.935	262.422	221.595	258.193	214.586	224.558	221.316	211.163	202.994
Armcx6		131.073	155.336	132.142	167.371	189.095	167.01	189.827	151.728	172.903	169.32	150.898
Armt1		735.868	719.342	785.567	794.498	804.637	780.338	826.364	798.091	812.151	737.612	741.916
Arnt		3729.91	3871.93	3828.99	3947.69	3686.36	3845.06	3998.74	4089.58	4037.04	4016.97	3642.21
Arnt2		299.301	264.801	368.332	306.848	282.657	273.55	307.436	317.618	273.681	228.679	284.73
Arntl		682.201	591.111	649.264	661.22	653.952	621.007	676.773	634.224	708.409	655.871	695.209
Arntl2		71.2131	69.8491	65.5507	87.8183	97.5019	78.7057	73.2483	60.6913	58.2931	101.203	73.6526
Arpc1a		1820.58	1911.99	1706.4	1813.19	1817.08	1762.24	1700.19	1679.13	1895.02	1870.3	1854.79
Arpc1b		13090.8	12602	11431.8	11170.5	11266.9	10260.5	10143.3	10100	13321.4	12420.7	13347.3
Arpc2		9824.31	9198.19	9490.28	9781.93	10155	9541.63	9663.61	9892.68	10762.5	9480.94	9882.93
Arpc3		2597.73	2282.09	2669.89	2576.69	2434.59	2497.47	2592.58	2412.48	2444.36	2410.37	2410.78
Arpc4		3048.75	2883.62	2881.11	2900.07	2997.94	2755.66	2693.68	2881.83	3137.95	2851.19	3050.3
Arpc5		4201.57	4310.84	3483.55	3543.73	3880.38	3346.91	3540.68	3308.69	4437.19	4250.51	4497.3
Arpc5l		1838.12	1847.35	1700.16	1884.48	2071.18	1998.36	2184.04	2174.77	1798.19	1664.98	1599.7
Arpin		981.502	937.229	947.883	897.813	874.563	828.329	840.808	829.448	935.653	1006.19	1001.5
Arpp19		1984.68	2086.09	1980.05	2023.95	2048.53	2094.34	2237.68	2050.35	2263.55	2109.69	2132.33
Arpp21		1038.27	1187.44	1332.86	1340	1445.79	1374.47	1464.97	1535.49	1201.43	1037.33	1068.86
Arrb1		1072.32	1032.1	839.673	886.449	736.681	678.597	740.736	787.975	957.389	959.479	1078.74
Arrb2		785.408	693.279	604.523	530.009	557.435	549.02	645.823	591.74	701.493	733.719	776.047
Arrdc1		437.599	383.649	331.915	336.809	370.31	333.059	365.21	377.298	364.579	385.349	397.006
Arrdc2		428.311	445.158	399.547	378.135	386.068	381.051	397.191	404.609	432.752	445.681	480.539
Arrdc3		1233.33	1146.78	1065.46	1198.46	1137.52	1105.72	1077.06	1092.44	1363.46	1167.72	1135.33
Arrdc4		22.7056	17.7229	30.1741	36.1605	19.6974	29.7546	39.2033	18.2074	38.5327	17.5158	37.7245
Arsa		1928.95	1866.12	1807.33	1697.48	1604.35	1565.48	1485.6	1465.7	1747.8	1962.75	2121.56
Arsb		2406.8	2084.01	2475.32	2265.71	2089.89	2087.62	2113.88	2099.92	2200.32	2507.68	2609.28
Arsg		167.196	136.571	158.154	118.813	124.093	131.496	112.452	150.717	135.358	175.158	176.946
Arsi		21.6735	20.8505	24.9717	16.5305	5.90921	35.5135	12.38	23.265	17.7843	14.5965	21.5569
Arsj		1108.45	1261.45	933.316	1039.36	851.911	907.995	870.726	786.964	1057.18	1160.91	1103.89
Arsk		267.307	244.993	268.446	235.56	256.066	234.197	234.188	223.546	248.981	260.791	255.988
Art1		1743.17	1803.57	1693.91	2020.85	1892.92	2232.55	2408.94	2395.28	1420.77	1495.66	1355.39
Art3		46.4433	57.3388	62.4292	73.3541	83.7138	79.6655	74.2799	112.279	56.317	50.6013	63.7724
Art5		184.741	174.102	184.166	203.532	209.777	211.162	269.265	256.927	147.215	190.728	150.898
Artn		176.485	143.868	166.478	87.8183	99.4717	122.858	98.0083	86.9909	119.55	131.369	164.371
Arv1		120.753	124.06	131.101	108.481	129.018	131.496	103.167	137.567	116.586	146.938	161.677
Arvcf		2933.15	2925.32	2553.35	2440.32	2487.78	2507.06	2734.95	2641.08	2545.13	2663.38	2918.26
Arx		983.566	862.167	814.701	855.454	1039.04	997.259	1095.63	1029.73	713.349	746.369	773.353
Arxes2		27.866	26.0631	48.9029	22.7295	40.3796	35.5135	40.235	22.2535	50.3889	30.1662	41.3173
As3mt		157.907	172.016	158.154	201.466	154.624	175.648	175.383	180.051	154.131	147.912	176.946
Asah1		3216.97	3290.21	3502.28	3626.38	3822.27	3485.13	3521.08	3291.49	4086.44	3388.34	3405.09
Asah2		538.742	455.583	537.932	545.507	462.888	519.266	464.25	496.657	503.889	493.363	509.281
Asap1		10690.2	10288.7	10896	10356.4	10201.3	9757.59	9325.23	9281.72	10297.1	11104.1	11606.6
Asap2		755.478	724.554	620.13	666.386	683.498	708.351	657.171	616.017	700.505	761.939	689.82
Asap3		1407.75	1263.54	1212.17	1205.69	1132.6	1131.63	1099.76	1153.13	1221.19	1396.4	1428.14
Asb1		1499.6	1608.61	1564.89	1541.47	1653.59	1524.2	1649.63	1610.34	1470.17	1483.98	1496.41
Asb10		66.0527	41.701	42.66	49.5915	50.2283	54.7101	67.0583	48.553	30.6286	57.413	61.0778
Asb11		61.9244	41.701	39.5385	66.122	56.1375	68.1476	75.3116	68.7835	38.5327	61.3054	26.0479
Asb13		199.19	193.909	199.773	177.703	213.716	202.523	191.89	211.408	202.544	197.54	185.03
Asb14		335.424	338.82	296.539	372.97	295.46	489.511	500.358	531.049	305.298	287.065	214.67
Asb15		72.2451	62.5514	72.8341	94.0173	63.0316	120.938	115.547	126.44	60.2691	52.5475	60.1796
Asb16		270.403	313.8	297.579	285.151	307.279	277.39	346.64	405.62	174.879	247.168	248.802
Asb2		1037.23	961.207	872.968	1148.87	1048.88	1272.73	1543.37	1256.31	728.169	699.661	701.496
Asb3		527.39	467.051	471.34	504.181	540.693	530.784	483.851	465.3	577.002	519.637	469.76
Asb5		3000.24	3005.6	4021.48	3689.4	3650.91	3710.69	3827.48	3794.22	3224.89	2786.97	2931.73
Asb6		2093.05	2366.53	2121.55	1914.44	2080.04	1869.74	2058.17	2014.95	2048.16	1880.03	2106.29
Asb7		702.842	649.493	667.992	665.353	764.258	627.726	682.963	671.65	745.954	613.054	682.634
Asb8		1822.64	1772.29	1997.73	2008.46	1827.92	1961.88	2123.17	2205.12	1671.73	1792.45	1646.41
Ascc1		676.008	595.281	535.851	550.673	613.573	590.293	545.751	563.418	623.439	616.947	652.993
Ascc2		1572.88	1625.3	1704.32	1619.99	1685.11	1570.27	1525.83	1654.85	1527.48	1617.3	1706.59
Ascc3		1572.88	1869.25	1872.88	1967.13	2089.89	1910.05	2065.4	2078.68	1829.81	1659.14	1692.21
Asf1a		760.638	718.299	658.628	718.044	689.408	733.307	821.206	758.641	741.013	708.418	628.742
Asf1b		374.643	311.715	550.417	613.695	604.709	487.591	443.616	421.805	389.279	468.062	467.065
Asgr1		13.417	13.5528	6.24292	10.3316	4.92434	12.4777	12.38	17.1959	2.96405	18.4889	7.18562
Asgr2		14.449	10.4252	24.9717	10.3316	17.7276	14.3974	19.6017	14.1613	8.89216	12.6503	11.6766
Ash1l		4159.26	3898	4380.45	4391.95	4191.6	4120.53	3845.02	4138.14	4044.95	4116.22	4077.84
Ash2l		2503.81	2650.1	2474.28	2546.73	2484.82	2609.77	2707.09	2654.23	2721.99	2631.27	2461.08
Asic1		338.52	336.735	349.604	350.24	346.674	337.859	243.473	335.825	307.274	340.586	383.533
Asic3		11.3528	18.7654	12.4858	14.4642	14.773	21.1162	21.665	14.1613	14.8203	22.3814	10.7784
Asl		1314.86	1303.16	1345.35	1376.16	1317.75	1367.75	1483.54	1428.27	1266.64	1338.99	1305.99
Asmt		16.5132	23.9781	11.4454	10.3316	7.87894	7.6786	9.28499	13.1498	15.8083	17.5158	22.4551
Asna1		4949.82	5018.71	5310.64	4762.85	4922.37	4749.22	4581.63	4912.96	5180.18	5315.08	5340.71
Asns		1742.14	1882.8	2109.07	2193.39	2399.14	2487.87	2348.07	2368.98	1901.93	1772.02	1743.41
Asnsd1		2239.6	2194.51	2174.62	2368	2386.34	2544.5	2535.83	2622.88	2160.8	2106.77	1977.84
Aspa		161.003	182.442	163.356	195.267	250.156	217.88	270.296	237.708	163.023	173.212	174.251
Asph		3272.71	2929.49	2812.44	3077.77	2855.13	2941.87	2991.83	2749.32	2874.14	2896.93	2989.22
Asphd2		36.1226	40.6584	13.5263	25.8289	12.8033	12.4777	27.855	13.1498	28.6525	25.3007	33.2335
Aspm		483.01	429.52	511.919	636.425	646.073	522.145	468.376	386.401	486.105	457.358	463.473
Aspn		716.259	800.659	484.867	403.964	485.54	490.471	566.385	523.968	994.934	700.634	779.64
Asprv1		212.607	176.187	310.065	181.836	135.912	159.331	146.497	234.673	204.52	189.755	211.078
Aspscr1		2724.67	2730.37	2323.41	2282.24	2371.56	2222	2426.48	2353.81	2643.94	2587.48	2803.29
Asrgl1		348.841	339.863	366.251	368.837	380.159	372.412	421.951	368.194	302.333	307.5	334.131
Aste1		127.977	118.848	194.571	144.642	156.594	219.8	143.402	168.924	150.179	126.503	148.203
Asun		1105.35	1057.12	1069.62	1083.78	1017.37	1100.92	1048.17	1114.7	1197.48	1158.96	1131.74
Asxl1		4043.66	4071.06	4529.24	4386.78	4196.52	4303.86	4261.81	4390	4136.83	4322.52	4262.87
Asxl2		2182.84	2090.26	2126.75	2260.55	2268.15	2249.83	2212.92	2260.75	2052.11	2097.04	2100.9
Atad1		2356.22	2390.51	2530.46	2712.04	3012.71	3088.72	3004.21	2734.14	3003.57	2485.3	2530.24
Atad2		866.942	808.999	964.531	1178.83	1147.37	983.821	836.681	805.171	1075.95	871.9	932.335
Atad2b		1223.01	1188.48	1256.91	1190.2	1374.88	1265.05	1217.37	1194.61	1355.56	1097.66	1295.21
Atad3a		2039.38	2084.01	1990.45	1917.54	2134.21	2336.22	2209.83	2143.41	2047.17	2079.52	2247.3
Atad3aos		8.25659	9.38272	12.4858	12.3979	8.86381	8.63843	17.5383	16.1843	11.8562	9.73102	11.6766
Atad5		124.881	169.931	155.033	175.637	189.095	170.849	160.94	158.809	143.263	180.024	174.251
Atat1		1334.47	1320.88	1421.3	1344.14	1414.27	1226.66	1338.07	1266.43	1195.5	1459.65	1305.09
Atcay		38.1867	36.4883	48.9029	85.752	48.2585	54.7101	66.0266	76.8757	55.329	59.3592	52.994
Atcayos		74.3093	84.4445	109.251	134.31	114.245	145.893	142.37	138.578	79.0414	59.3592	70.0598
Ate1		1478.96	1586.72	1646.05	1765.67	1660.49	1699.85	1714.63	1834.9	1663.82	1670.82	1568.26
Atf1		2463.56	2418.66	2401.44	2560.16	2589.22	2618.4	2735.98	2521.72	2826.72	2463.9	2534.73
Atf2		1488.25	1406.37	1423.39	1608.63	1561.02	1494.45	1476.31	1359.49	1809.06	1596.86	1676.05
Atf3		173.388	165.761	248.676	215.93	221.595	288.907	250.695	264.007	146.227	134.288	154.491
Atf4		8305.1	8180.69	9521.49	9226.09	9438.97	9957.23	10063.9	9580.12	7371.6	8245.1	7661.67
Atf5		2667.91	2603.18	3034.06	2898	3240.22	3147.27	3211.58	3150.89	2506.6	2552.45	2298.5
Atf6		5442.12	5452.4	6329.28	6607.04	6389.82	6458.67	6261.18	6530.38	5185.12	5479.54	5527.54
Atf6b		4260.4	4087.74	4150.5	3454.88	3731.66	3383.38	3124.92	3627.32	3725.82	3930.36	4462.27
Atf7		4253.18	4070.01	4262.87	4449.81	4113.79	4059.1	4116.35	4071.38	4097.31	4403.29	4369.76
Atf7ip		1709.11	1636.76	1911.37	1933.04	1660.49	1616.35	1695.03	1702.39	1462.27	1801.21	1758.68
Atg10		254.922	281.482	264.284	283.085	297.43	260.113	261.011	262.996	320.118	249.114	237.126
Atg101		1645.13	1828.59	1785.48	1699.54	1698.9	1748.8	1770.34	1859.18	1635.17	1690.28	1551.2
Atg12		1644.09	1653.44	1737.61	1687.15	1823.98	1832.31	1904.46	1891.55	1725.08	1663.03	1619.46
Atg13		2723.64	2919.07	3424.24	3199.69	2930.97	3055.12	3178.56	3221.7	2851.42	3108.09	2938.02
Atg14		618.212	663.045	588.915	660.187	631.3	550.94	632.411	606.913	589.847	677.279	618.862
Atg16l1		1683.31	1679.51	1846.86	1967.13	1968.75	1892.78	1877.63	2077.67	1527.48	1787.59	1735.33
Atg16l2		715.227	757.915	705.45	659.154	683.498	751.543	746.926	688.846	709.397	798.917	716.766
Atg2a		3824.86	3673.86	3740.55	3369.12	3442.11	3177.98	3312.68	3607.09	3161.66	3557.66	3665.57
Atg2b		2557.48	2640.71	2813.48	2795.72	2703.46	2594.41	2580.2	2804.95	2369.27	2469.73	2656.88
Atg3		1741.11	1768.12	1719.92	1739.84	1901.78	1777.6	1796.13	1751.96	1809.06	1648.44	1683.23
Atg4a		73.2772	57.3388	74.915	55.7905	50.2283	66.228	101.103	67.772	51.3769	54.4937	54.7904
Atg4b		1684.34	1706.61	1724.09	1844.18	1832.84	1695.05	1812.64	1826.81	1687.53	1815.81	1697.6
Atg4c		645.046	577.558	674.235	714.945	627.361	573.976	637.569	615.005	676.792	604.297	663.772
Atg4d		1187.92	1149.9	1045.69	979.433	1086.31	1003.02	1120.39	1144.03	952.449	926.393	992.514
Atg5		823.595	792.318	776.203	901.946	977.974	927.191	915.088	884.07	885.264	845.626	856.886
Atg7		1506.83	1423.05	1527.43	1516.67	1442.83	1376.39	1446.4	1399.95	1595.65	1453.81	1641.02
Atg9a		5067.48	5185.52	5447.99	5113.09	4904.64	5179.22	5382.2	5905.26	4643.68	4416.91	4903.29
Atg9b		472.69	556.708	598.28	512.446	464.858	604.69	658.203	615.005	434.728	451.519	489.521
Athl1		1147.67	1181.18	1081.07	1026.96	911.988	963.665	978.019	1030.74	1047.3	1320.5	1253.89
Atic		3201.49	3299.59	3548.06	3686.3	3709.01	3548.47	3557.18	3521.11	3566.74	3462.3	3418.56
Atl1		86.6942	100.082	123.818	115.714	110.305	117.099	138.243	84.9678	104.73	111.907	98.8023
Atl2		1624.48	1612.78	1763.62	1886.54	1870.26	1963.8	2112.85	2119.14	1914.78	1456.73	1609.58
Atl3		4448.24	4372.35	3975.7	4215.28	4290.09	3807.63	3566.47	3431.08	4953.92	4645.59	4973.35
Atm		650.206	667.215	694.005	694.281	747.515	706.432	636.538	607.925	672.84	624.732	643.113
Atmin		1010.4	1013.33	1131.01	1189.16	1165.1	1173.87	1190.54	1256.31	945.533	1035.38	989.82
Atn1		11279.5	11200.9	10683.7	9514.34	9667.46	9489.79	10002	9952.36	10307	10985.4	11955.1
Atoh8		1625.52	1506.45	979.098	881.283	998.656	907.035	854.219	858.782	1370.38	1283.52	1503.59
Atox1		1548.11	1552.32	1588.82	1463.98	1495.03	1674.9	1571.23	1490.98	1337.78	1544.31	1476.65
Atp10a		680.136	707.874	750.191	792.431	835.168	803.374	688.121	565.441	626.403	782.374	740.119
Atp10b		19.6094	14.5953	15.6073	18.5968	12.8033	13.4376	20.6333	26.2996	18.7723	11.6772	10.7784
Atp10d		301.365	298.162	327.753	439.092	390.993	399.287	385.843	315.595	341.854	303.608	371.856
Atp11a		7233.8	7278.9	7990.94	7639.16	7381.59	7335.95	7284.59	7606.64	6835.11	7194.15	7536.82
Atp11b		1936.17	1964.12	1918.66	1956.8	2065.27	2178.8	2153.09	1982.58	1986.9	1851.81	1831.44
Atp11c		458.241	430.562	328.794	366.771	390.008	314.823	326.006	348.975	559.218	415.515	470.658
Atp13a1		3032.23	3046.26	3204.7	2962.06	3204.76	3096.4	3115.63	3181.24	3008.51	3215.13	3158.98
Atp13a2		2784.53	2641.76	2199.59	1948.53	1904.73	2081.86	2146.9	2041.25	2510.55	2254.68	2707.18
Atp13a3		14903.1	16297.8	17231.5	17134.9	19501.4	18453.6	16889.4	17216.1	15975.3	15047.1	15130.2
Atp13a5		52.6358	40.6584	42.66	33.061	52.198	61.4288	78.4066	42.4839	20.7484	50.6013	29.6407
Atp1a1		16292.3	17234	18367.7	17582.3	18094	16941.9	17377.4	18456.2	16125.4	16595.3	17137.7
Atp1a2		12635.7	12475.9	16293	16323.9	15055.7	16378.5	17091.6	18800.1	11535.1	11511.8	10637.4
Atp1a3		443.792	423.265	816.782	581.667	484.555	490.471	512.738	509.807	434.728	464.17	533.532
Atp1b1		3090.03	3050.43	2847.81	2922.8	2971.35	3094.48	3684.08	3314.76	3280.22	2613.75	2671.26
Atp1b2		396.316	408.669	315.267	447.357	333.87	583.574	718.039	620.063	323.082	221.867	240.718
Atp1b3		3914.66	3854.21	4475.13	4452.91	4793.35	4615.8	4651.78	4786.52	4019.26	4068.54	3824.55
Atp2a1		44650.6	48257.4	42318.7	53650.8	45776.7	54791.6	65358.1	68494.2	39695.6	35801.4	34468.5
Atp2a2		57719.7	62941.4	64084.6	68779.3	68487.7	75924.1	83915.7	85389.6	55366.5	47860.1	48924.2
Atp2a3		58.8282	51.0837	69.7126	47.5252	48.2585	64.3083	43.33	54.6222	33.5926	51.5744	44.0119
Atp2b1		6784.85	6818.11	6744.43	7440.8	7195.45	7607.58	7803.52	7635.98	7584.03	6737.76	6344.9
Atp2b4		3224.2	3295.42	3736.39	3198.65	3006.8	3084.88	2995.96	2945.55	3403.72	3349.42	3576.64
Atp2c1		2648.3	2693.88	2450.35	2433.08	2485.81	2438.92	2566.78	2318.41	2823.76	2585.53	2632.63
Atp5a1		24962.8	24154.2	24881.2	25739	25684.4	26033.3	27226.7	26903.4	24736	23552	24400.6
Atp5b		52811.2	54468.8	54068.9	58077.9	57794	59678.1	63222.5	64314.6	52901.4	51681.5	49147.9
Atp5c1		4866.23	4708.04	4349.23	4884.77	5060.25	5068.84	5416.25	5194.16	4961.83	4621.26	4463.17
Atp5d		12335.3	12334.1	11539	12089	12825.9	13016.2	13512.8	13246.9	10599.5	10870.5	10738.9
Atp5e		3002.3	3093.17	2925.85	2910.4	2852.18	3191.42	3277.6	3210.57	2656.78	2856.06	2444.91
Atp5f1		5493.73	5862.11	5441.75	5688.56	5964.36	6367.48	6883.27	6509.14	6147.45	5323.84	5038.92
Atp5g1		4527.71	4705.95	4248.31	4410.55	4586.53	4947.9	5406.96	4900.82	4260.33	4031.56	3784.13
Atp5g2		6539.22	6278.08	5778.86	5690.63	6167.24	5932.68	6567.58	5935.61	5815.47	5704.33	6255.98
Atp5g3		8370.12	8808.29	8672.46	9248.82	9641.86	9652.01	10480.7	10039.4	8684.68	8078.7	7808.98
Atp5h		3797	3574.82	3795.7	3933.23	3655.83	4133.97	4347.44	4220.07	3438.3	3896.3	3330.54
Atp5j		3744.36	3830.23	3451.29	3557.16	3698.18	3922.81	4256.65	4111.84	3804.86	3360.12	3356.58
Atp5j2		2709.19	2730.37	2769.78	2911.44	2738.92	2985.06	3438.54	3029.51	2405.82	2680.9	2240.12
Atp5k		1072.32	1162.41	1224.65	1117.88	989.792	1196.9	1411.32	1130.88	817.091	1097.66	880.239
Atp5l		1942.36	2155.94	2123.63	2135.54	1855.49	2129.85	2178.88	2271.88	2212.17	2172.94	1761.38
Atp5o		5015.88	5292.9	4889.25	5208.14	5164.65	5288.64	5978.5	5558.31	4966.77	5055.27	4425.45
Atp5s		190.934	186.612	158.154	190.101	156.594	172.769	196.017	194.212	209.46	188.782	163.473
Atp5sl		423.15	404.499	429.721	319.245	356.522	338.818	388.938	378.309	401.135	419.407	416.766
Atp6ap1		6896.32	6858.77	7618.44	7743.51	7428.86	7177.58	7245.39	7485.26	7160.17	7065.7	6965.56
Atp6ap2		3014.69	2878.41	3871.65	3331.93	3716.89	3453.45	3285.86	3457.38	3547.97	3178.15	3156.28
Atp6v0a1		4467.85	4512.04	5058.85	5055.24	5089.8	5062.12	5423.47	5590.68	4327.52	4645.59	4525.15
Atp6v0a2		4074.63	3856.3	4486.58	4292.77	4382.66	4266.42	4230.86	4427.43	4169.44	3939.12	4048.2
Atp6v0b		5716.66	5986.17	6197.14	6516.12	6745.36	6858.91	7130.87	6976.47	6107.93	5616.75	5532.93
Atp6v0d1		2179.74	2127.79	2469.07	2391.76	2527.17	2305.5	2337.75	2413.49	2474	2287.76	2351.5
Atp6v0d2		51.6037	64.6365	81.158	78.5199	142.806	70.0673	103.167	93.06	93.8617	73.9558	88.9221
Atp6v0e		1938.23	1984.97	2149.65	2105.57	2088.91	2023.31	2017.94	1931	2433.49	2100.93	2002.09
Atp6v0e2		601.699	547.325	697.126	634.358	617.512	651.722	668.519	710.088	451.524	549.803	473.353
Atp6v1a		5643.38	5836.05	6453.1	6380.78	6468.61	5964.36	5990.88	6058	6945.77	6282.35	6178.74
Atp6v1b2		3063.19	2932.62	3671.88	3465.21	3554.39	3447.69	3428.23	3391.63	3159.68	3226.81	3084.43
Atp6v1c1		2748.41	2747.05	2795.79	2997.19	3094.46	2863.16	3119.76	2981.97	2936.39	2722.74	2560.78
Atp6v1c2		569.705	562.963	553.539	758.337	854.865	949.267	985.241	951.842	424.848	477.793	395.209
Atp6v1d		3263.42	3592.54	3872.69	3905.33	3901.06	4115.73	4255.62	4633.78	3856.23	3515.82	3137.42
Atp6v1e1		4403.86	4478.68	5230.53	5352.79	5143.97	5690.81	5503.94	5803.1	4624.91	4385.77	3944.91
Atp6v1f		1643.06	1807.74	1748.02	1781.16	1797.38	1754.56	1805.42	1858.17	1843.64	1696.12	1517.96
Atp6v1g1		9176.17	9584.97	10110.4	9064.92	9397.61	8825.6	9500.61	9474.92	9095.69	9568.52	9177.84
Atp6v1g2		137.266	132.401	140.466	172.537	149.7	153.572	175.383	166.901	151.167	180.997	210.179
Atp6v1h		1607.97	1681.59	1885.36	1887.58	2201.18	1925.41	1857	2005.85	2069.9	1738.93	1678.74
Atp7a		1250.87	1241.65	1334.94	1353.44	1412.3	1375.43	1329.82	1356.45	1454.36	1286.44	1256.59
Atp8a1		169.26	124.06	6.24292	16.5305	20.6822	6.71878	5.15833	9.1037	166.975	172.239	154.491
Atp8b1		24.7698	25.0206	41.6195	39.26	40.3796	39.3528	22.6966	35.4033	27.6645	37.951	49.4012
Atp8b2		6186.25	5574.38	5170.18	4932.29	5194.19	4988.21	4649.72	4785.51	5462.75	5948.57	6452.69
Atp8b5		18.5773	8.34019	11.4454	21.6963	18.7125	12.4777	20.6333	14.1613	4.94009	9.73102	8.98203
Atp9a		59.8603	54.2113	129.02	101.249	98.4868	80.6253	105.23	102.164	60.2691	47.682	65.5688
Atp9b		2371.71	2616.74	2519.02	2330.8	2280.95	2392.84	2273.79	2308.29	2603.43	2805.45	2676.64
Atpaf1		904.096	935.144	706.49	663.287	802.667	747.704	805.731	725.261	793.378	788.213	866.766
Atpaf2		931.962	892.401	986.381	950.504	939.564	1035.65	959.449	1017.59	937.629	921.528	917.963
Atpif1		2732.93	2583.37	2469.07	2446.52	2298.68	2386.13	2572.97	2437.77	2470.04	2642.95	2393.71
Atr		562.48	553.58	457.814	506.247	543.647	530.784	552.973	540.153	526.614	516.717	533.532
Atraid		1549.14	1345.9	1529.52	1525.97	1515.71	1615.39	1597.02	1607.31	1472.15	1664.98	1446.11
Atrip		529.454	608.834	506.717	557.905	474.706	570.136	512.738	562.406	551.314	567.319	601.796
Atrn		2663.78	2714.73	2901.92	2751.3	2656.19	2737.42	2722.57	2587.47	2808.94	2618.62	2781.73
Atrnl1		2061.05	1965.16	1843.74	1791.49	1889.96	1690.25	1757.96	1726.67	2023.46	1813.86	2224.85
Atrx		3208.72	3450.75	3354.53	3370.16	3286.5	3323.88	3164.12	3300.6	3644.8	3641.35	3462.57
Atxn1		1991.9	1935.97	1936.35	1908.24	1852.54	1963.8	1736.29	1801.52	1761.64	1788.56	1818.86
Atxn10		6072.72	5782.88	5953.66	6134.89	5906.25	6092.01	5859.86	6031.7	6349.99	6077.02	5861.67
Atxn1l		2882.58	2726.2	2747.93	2828.78	2513.38	2617.44	2643.13	2703.8	2713.1	2907.63	2964.97
Atxn2		4694.9	4659.04	5158.73	5018.04	4982.45	5147.54	5218.17	5244.74	4717.79	4834.37	4651.79
Atxn2l		7598.13	7862.72	8012.79	7409.8	7233.86	7412.73	7407.36	7805.91	7015.92	7634.96	7640.11
Atxn3		748.253	789.191	734.584	787.266	868.654	836.968	789.224	794.045	811.163	807.675	889.221
Atxn7		983.566	906.996	1012.39	878.183	994.717	913.754	877.948	859.794	869.456	1009.11	1015.87
Atxn7l1		829.787	664.088	755.393	789.332	698.271	668.039	641.696	649.397	629.367	790.159	826.347
Atxn7l2		505.716	549.41	422.438	409.13	388.038	430.962	455.996	457.208	478.201	474.874	521.856
Atxn7l3		4471.97	4213.88	4026.68	3896.03	3856.74	3827.78	3818.2	4165.45	4098.3	4110.38	4374.25
Atxn7l3b		3126.15	3217.23	3014.29	3090.17	3152.56	3058.96	3065.08	2919.25	3256.51	3127.55	3088.92
Auh		559.384	517.092	483.826	461.821	478.646	557.659	517.896	444.058	555.266	521.583	485.03
Aunip		39.2188	30.2332	71.7936	51.6578	83.7138	48.9511	58.805	51.5876	60.2691	49.6282	44.0119
Aup1		4047.79	4090.86	3898.7	4026.21	4147.28	4186.76	4133.89	4157.35	4075.57	3912.84	3793.11
Aurka		390.124	290.864	425.559	440.125	441.221	356.095	282.676	276.145	331.974	312.366	333.233
Aurkaip1		2561.61	2683.46	2767.69	2567.39	2626.64	2713.43	2698.84	2671.43	2361.36	2530.07	2544.61
Aurkb		390.124	351.331	451.571	513.479	497.358	421.363	357.988	304.468	344.818	369.779	401.497
Auts2		541.839	545.24	595.158	651.922	666.756	542.301	563.29	541.164	510.805	557.588	601.796
Aven		537.71	516.049	494.231	488.683	570.239	477.033	465.281	560.383	644.188	509.906	490.419
Avil		68.1169	81.3169	61.3887	86.7852	62.0467	107.5	110.388	75.8641	58.2931	47.682	49.4012
Avl9		883.455	923.676	780.365	794.498	785.925	788.017	779.939	731.33	938.617	866.061	941.317
Avpi1		2421.24	2501.02	2331.73	2231.62	2369.59	2517.62	2500.76	2594.55	1970.11	1992.91	2087.42
Avpr1a		29.9301	27.1056	19.7692	37.1936	25.6066	33.5939	24.76	9.1037	15.8083	28.22	25.1497
Axin1		3255.16	2983.7	2956.02	2825.68	2746.8	2774.86	2608.05	2979.94	2765.46	2958.23	3116.76
Axin2		409.733	408.669	562.903	408.097	430.387	372.412	381.716	360.102	351.734	433.031	471.556
Axl		17718.6	17181.8	17125.4	16836.3	15838.6	15510.8	14425.8	15091.9	15531.6	17679.3	18067.4
Azi2		1649.25	1700.36	1576.34	1558	1612.23	1660.5	1576.39	1457.6	1737.92	1577.4	1600.6
Azin1		3872.34	4324.39	4066.22	4203.92	4466.38	4478.55	4452.67	4341.45	4553.77	3974.15	4016.76
Azin2		1603.84	1591.93	1737.61	1425.76	1367.98	1316.88	1281.33	1333.19	1431.64	1481.06	1539.52
B230118H07Rik		398.38	397.202	435.964	441.158	436.297	435.761	428.141	420.793	422.872	429.138	443.712
B230119M05Rik		16.5132	17.7229	21.8502	23.7626	17.7276	27.8349	21.665	21.242	14.8203	23.3545	18.8623
B230208H11Rik		54.6999	47.9561	79.077	49.5915	65.9862	64.3083	76.3433	51.5876	53.353	61.3054	62.8742
B230217C12Rik		49.5395	62.5514	33.2956	42.3594	41.3645	29.7546	35.0766	33.3802	45.4488	31.1393	67.3652
B230217O12Rik		36.1226	40.6584	46.8219	41.3263	47.2737	40.3127	43.33	65.7489	32.6046	34.0586	58.3832
B230219D22Rik		4942.6	4895.69	4902.77	4802.11	5133.13	5146.58	5037.62	5125.38	5171.29	4966.71	4925.74
B230307C23Rik		47.4754	41.701	57.2268	64.0557	49.2434	62.3887	44.3616	75.8641	56.317	52.5475	52.994
B230312C02Rik		15.4811	32.3182	44.7409	55.7905	31.5158	45.1118	55.71	35.4033	35.5686	20.4351	23.3533
B230354K17Rik		864.878	811.084	835.511	844.089	819.41	802.414	802.636	810.229	819.067	944.882	856.886
B2m		6096.46	5567.08	6665.36	6914.92	6803.47	6282.06	6538.7	6139.94	6801.52	6333.92	6469.76
B330016D10Rik		87.7263	82.3594	71.7936	71.2878	71.8954	82.545	71.1849	111.267	83.9815	80.7675	45.8083
B3galnt1		683.233	576.516	556.66	614.728	594.86	551.9	549.878	565.441	702.481	584.834	717.664
B3galnt2		1441.81	1667	1623.16	1577.63	1691.02	1723.85	1841.52	1882.44	1561.07	1495.66	1492.81
B3galt1		62.9565	72.9767	20.8097	29.9615	24.6217	25.9153	27.855	16.1843	82.0055	78.8213	76.3472
B3galt2		45.4112	54.2113	65.5507	44.4257	41.3645	67.1878	55.71	69.795	60.2691	50.6013	55.6886
B3galt4		151.715	179.314	141.506	115.714	124.093	109.42	100.072	99.1291	133.382	144.992	152.694
B3galt5		158.939	105.295	208.097	162.206	173.337	169.889	131.022	142.625	107.694	171.266	144.611
B3galt6		483.01	498.327	449.49	362.638	491.449	412.725	395.128	363.136	468.321	446.654	425.748
B3gat2		8.25659	12.5103	17.6883	9.29841	8.86381	7.6786	21.665	9.1037	12.8442	12.6503	14.3712
B3gat3		1720.47	1746.23	1532.64	1409.23	1577.76	1675.86	1801.29	1773.2	1551.19	1427.54	1599.7
B3glct		764.767	798.574	632.616	679.817	665.771	633.485	665.424	562.406	805.235	796.971	882.035
B3gnt2		1556.37	1458.49	1393.21	1313.14	1428.06	1396.55	1407.19	1501.1	1609.48	1324.39	1475.75
B3gnt5		18.5773	15.6379	11.4454	24.7958	14.773	15.3572	21.665	28.3226	11.8562	31.1393	19.7605
B3gnt8		62.9565	81.3169	62.4292	45.4589	41.3645	56.6297	39.2033	50.5761	63.2331	64.2248	73.6526
B3gnt9		1234.36	1101.95	975.976	853.388	922.821	804.334	802.636	794.045	1036.43	969.21	1144.31
B3gntl1		263.179	213.717	236.19	227.295	219.626	236.117	241.41	262.996	190.687	247.168	263.173
B430319G15Rik		43.3471	37.5309	37.4575	22.7295	24.6217	36.4734	33.0133	37.4263	33.5926	46.7089	43.1137
B4galnt1		3459.51	3484.12	3230.71	3015.78	2983.17	2849.72	2861.84	2787.75	3353.33	3159.66	3653.89
B4galnt2		33.0264	28.1482	28.0931	37.1936	28.5612	37.4332	49.52	47.5415	22.7244	31.1393	32.3353
B4galnt3		87.7263	90.6996	117.575	106.415	62.0467	63.3485	88.7233	133.521	55.329	60.3323	58.3832
B4galnt4		68.1169	61.5089	14.5668	26.8621	26.5914	23.9956	21.665	16.1843	85.9576	63.2517	83.5329
B4galt1		8675.61	8716.54	9452.82	8569	8436.38	8119.16	7862.33	8081.05	8771.62	8894.16	9070.05
B4galt2		4190.22	4131.52	3249.44	2779.19	3164.38	2796.93	2741.14	3139.76	3735.7	3297.84	4343.71
B4galt3		1064.07	1110.29	1133.09	1159.2	1171.99	1136.43	1192.61	1158.19	1064.1	1101.55	1138.02
B4galt4		455.144	418.052	542.094	509.346	551.526	525.984	486.946	562.406	355.686	459.304	448.203
B4galt5		6583.6	6714.9	6036.9	6260.93	6555.28	6373.24	6471.64	6383.71	6768.91	6518.81	6695.2
B4galt6		4739.28	4754.95	4818.49	4407.45	4790.4	4570.69	4802.4	4811.81	4790.9	3677.35	4560.18
B4galt7		1110.51	1008.12	1204.88	1138.54	1161.16	1201.7	1221.49	1342.29	1077.93	1095.71	1170.36
B4gat1		2952.76	2964.94	2940.42	2854.61	2972.33	3023.45	3098.09	3105.37	2782.26	2655.6	2911.97
B630005N14Rik		982.534	1006.04	926.033	937.073	1007.52	1027.01	872.789	881.035	999.874	905.958	1001.5
B630019K06Rik		177.517	227.27	147.749	143.609	168.412	140.135	152.687	137.567	196.616	192.674	247.006
B930041F14Rik		589.314	502.497	477.583	453.556	492.434	427.122	424.015	416.747	577.002	531.314	564.97
B9d1		324.071	272.099	345.442	302.715	254.096	258.193	301.246	273.111	294.429	345.451	327.844
B9d2		440.695	395.117	388.102	370.903	378.189	370.493	359.02	400.563	416.944	374.644	352.994
BC002163		21.6735	35.4458	27.0527	18.5968	15.7579	15.3572	23.7283	18.2074	13.8323	9.73102	12.5748
BC003331		1138.38	1192.65	1222.57	1231.52	1197.6	1150.83	1222.52	1292.72	1276.52	1212.49	1100.3
BC003965		926.802	962.25	836.551	873.018	978.959	931.031	911.993	922.508	886.252	891.362	894.61
BC004004		2709.19	2814.82	3057.99	3026.12	2850.21	3042.65	3089.84	3019.39	2533.28	2819.08	2570.66
BC005537		9234.99	9218	7944.12	7617.47	8132.06	8099.97	7956.21	8194.34	8926.74	8111.78	9367.36
BC005561		335.424	377.394	379.778	366.771	344.704	361.854	385.843	306.491	382.363	304.581	317.066
BC005624		1434.58	1304.2	1532.64	1531.14	1417.23	1528.04	1464.97	1555.72	1365.44	1545.29	1378.74
BC017158		425.214	453.498	407.871	331.643	386.068	385.85	344.576	385.39	351.734	478.766	432.934
BC017643		1464.51	1349.03	1389.05	1372.03	1340.41	1314.96	1224.59	1302.84	1334.81	1508.31	1487.42
BC020402		61.9244	79.2318	68.6721	50.6247	67.9559	93.1031	61.9	91.037	83.9815	84.6599	69.1616
BC022687		799.857	918.464	965.572	823.426	837.138	844.646	758.274	744.48	846.731	783.347	884.73
BC023829		1402.59	1395.94	1496.22	1747.07	1605.33	1689.29	1713.6	1607.31	1402	1523.88	1418.26
BC024139		14.449	13.5528	23.9312	14.4642	17.7276	11.5179	21.665	23.265	13.8323	16.5427	21.5569
BC024978		196.094	170.974	170.64	211.797	190.08	203.483	223.871	180.051	182.783	198.513	177.844
BC025920		38.1867	40.6584	30.1741	41.3263	32.5006	47.9913	35.0766	28.3226	47.4249	48.6551	38.6227
BC027231		474.754	569.218	619.09	527.943	606.679	581.654	599.398	645.351	538.47	600.404	502.095
BC029214		877.263	1064.42	952.045	864.752	890.321	1004.94	1024.44	1102.56	823.019	971.156	837.125
BC029722		1270.48	1184.31	1296.45	1202.59	1268.51	1214.18	1104.91	1253.28	1036.43	1193.02	1235.93
BC030336		695.618	743.32	691.924	719.077	710.09	756.342	723.198	699.973	723.229	646.14	753.592
BC030499		9.28866	12.5103	10.4049	7.2321	6.89408	16.317	18.57	8.09217	7.90414	11.6772	7.18562
BC030867		70.181	50.0412	82.1984	87.8183	62.0467	89.2638	56.7416	57.6567	64.2212	59.3592	82.6347
BC031181		1710.15	1741.02	1726.17	1656.15	1738.29	1733.44	1697.09	1735.77	1812.02	1659.14	1606.88
BC031361		42.315	23.9781	46.8219	17.5637	30.5309	34.5537	67.0583	35.4033	42.4848	37.951	42.2155
BC037032		30.9622	18.7654	29.1336	24.7958	22.652	26.8751	29.9183	29.3341	39.5207	24.3276	28.7425
BC037034		753.414	802.744	709.612	669.486	724.863	756.342	735.578	647.374	648.14	835.895	820.957
BC037704		33.0264	35.4458	37.4575	27.8952	33.4855	23.0358	31.9816	30.3457	24.7004	23.3545	24.2515
BC039771		49.5395	53.1687	45.7814	46.4921	46.2888	32.6341	31.9816	36.4148	41.4968	48.6551	50.2994
BC039966		57.7961	54.2113	64.5102	80.5862	62.0467	75.8262	52.615	52.5991	31.6166	50.6013	56.5868
BC048403		338.52	400.329	341.28	318.212	317.127	334.019	318.785	293.341	330.986	351.29	375.449
BC051019		578.993	573.388	883.373	749.039	694.332	848.486	829.459	861.817	407.063	589.7	586.526
BC051226		26.8339	38.5734	30.1741	21.6963	22.652	23.0358	43.33	28.3226	31.6166	29.1931	32.3353
BC052040		333.36	271.056	296.539	307.881	287.581	263.952	302.278	280.192	311.226	272.469	269.461
BC055324		141.394	125.103	122.777	148.775	163.488	143.974	111.42	108.233	123.502	166.4	138.323
BC065397		31.9943	22.9355	26.0122	37.1936	33.4855	18.2367	11.3483	20.2304	25.6885	31.1393	26.9461
BC068281		415.926	420.137	524.405	469.053	482.585	483.752	500.358	579.602	454.488	461.25	445.509
BC100451		41.2829	38.5734	30.1741	64.0557	55.1526	32.6341	33.0133	42.4839	27.6645	28.22	36.8263
Baalc		534.614	425.35	724.179	602.33	557.435	600.851	598.366	559.372	477.213	506.986	411.377
Babam1		1806.13	1889.05	2045.6	1935.1	2068.22	2003.16	2037.54	2122.17	1985.92	2003.62	2008.38
Bace1		5492.7	5441.98	6119.1	5138.92	5103.59	4942.14	4835.42	5045.47	5050.75	5595.34	5882.33
Bace2		138.298	253.333	196.652	197.333	173.337	205.403	234.188	190.166	219.34	145.965	138.323
Bach1		3349.08	3190.12	3252.56	3105.67	3334.76	3261.49	3110.47	3227.77	3100.4	3194.69	3164.37
Bach2		172.356	162.634	116.535	112.614	122.124	118.059	133.085	102.164	162.035	173.212	170.659
Bad		1683.31	1782.72	1491.02	1442.29	1446.77	1535.72	1499.01	1390.84	1503.76	1489.82	1535.93
Bag1		12157.8	12117.3	12817.8	12729.5	13731	14609.5	15240.8	15114.2	11396.8	11065.1	10815.3
Bag2		1636.87	1449.11	1548.24	1605.53	1781.63	1669.14	1715.66	1802.53	1366.43	1377.91	1544.01
Bag3		5231.58	5413.83	5617.59	5363.12	5420.71	5745.52	5601.95	5363.09	5078.41	5404.61	5699.1
Bag4		822.563	741.235	753.312	697.381	771.152	658.44	677.804	655.466	793.378	744.423	814.67
Bag5		1694.66	1608.61	1649.17	1672.68	1721.55	1762.24	1622.81	1705.43	1773.49	1713.63	1635.63
Bag6		19687.8	20272.9	20032.5	18990.5	18697.7	18992.1	19314.8	19763.1	18485.8	19188.6	20142.2
Bahcc1		3396.55	3298.55	2130.92	1975.4	2066.25	1987.8	1757.96	1876.37	2817.83	3071.11	3491.31
Bahd1		2639.01	2649.05	2559.6	2548.8	2719.22	2525.3	2567.82	2592.53	2436.45	2362.69	2714.37
Baiap2		4221.18	3883.4	2914.4	2894.91	2832.48	2688.47	2552.34	2688.62	4044.95	4064.65	4384.13
Baiap2l1		4035.41	3658.22	5017.23	5053.17	5111.46	5096.67	5123.25	5338.81	3880.93	4077.3	3679.04
Baiap2l2		24.7698	19.808	12.4858	26.8621	27.5763	20.1563	37.14	17.1959	16.7963	11.6772	20.6587
Bak1		2412.99	2403.02	2445.14	2278.11	2229.74	2190.32	2278.95	2188.93	2201.3	2236.19	2406.29
Bambi		18.5773	16.6804	16.6478	7.2321	8.86381	12.4777	7.22166	5.05761	14.8203	20.4351	13.473
Banf1		3910.53	4005.38	3676.04	3512.73	4122.66	3745.24	3836.77	3702.17	3727.79	3407.8	3557.78
Banp		1051.68	1011.25	1101.88	1075.52	1066.61	1089.4	1011.03	1191.57	1084.84	1068.47	1109.28
Bap1		3790.81	3800	3876.85	3866.07	3880.38	3958.32	3926.52	4263.56	3382.97	3728.93	3554.19
Bard1		171.324	167.846	202.895	221.096	222.58	183.327	143.402	215.454	154.131	184.889	214.67
Basp1		9671.56	10193.8	7975.33	6919.05	8382.21	6972.17	6941.05	6368.54	9871.29	7411.15	10439.8
Bax		3379.01	3164.06	3252.56	2951.73	3070.82	2996.58	2916.52	3189.33	3404.71	3129.5	3437.42
Baz1a		1593.52	1538.77	1716.8	1642.72	1822.99	1753.6	1723.91	1864.23	1721.13	1653.3	1615.87
Baz1b		5715.62	5898.6	5988	5853.87	5667.92	5607.3	5344.03	5736.34	5833.26	6052.7	5912.87
Baz2a		4919.89	5078.14	5820.48	5805.31	5499.5	5626.5	5378.07	5612.93	4628.86	5393.91	4963.47
Baz2b		1728.72	1681.59	1723.05	1754.3	1657.53	1784.32	1651.7	1736.78	1765.59	1779.8	1685.93
Bbc3		1123.93	1101.95	833.43	661.22	790.849	757.302	894.454	897.22	1015.68	759.993	988.921
Bbip1		466.497	422.222	443.247	510.379	425.463	534.623	494.168	496.657	474.249	369.779	427.545
Bbs1		677.04	639.067	742.907	668.452	687.438	741.945	752.084	753.584	609.607	715.23	652.095
Bbs10		94.9508	113.635	111.332	130.178	109.32	83.5048	113.483	91.037	120.538	125.53	103.293
Bbs12		152.747	174.102	146.709	184.935	157.579	175.648	157.845	134.532	167.963	194.62	188.623
Bbs2		1311.77	1257.28	1094.59	1177.8	957.292	1081.72	1153.4	1073.22	1354.57	1447	1395.81
Bbs4		317.879	256.461	301.741	329.577	325.991	381.051	338.386	315.595	277.633	341.559	317.066
Bbs5		260.083	265.844	265.324	283.085	299.4	305.225	329.101	343.917	285.537	236.464	211.078
Bbs7		255.954	291.907	321.51	319.245	257.051	331.14	290.93	291.318	249.969	300.689	254.191
Bbs9		499.524	493.114	460.936	481.451	415.614	419.444	515.833	428.885	458.44	516.717	476.048
Bbx		3040.49	2881.54	2953.94	2978.59	3013.7	2962.98	2859.78	2778.65	3122.14	2904.71	3125.75
Bcam		4664.97	4545.41	4935.03	5033.54	5423.67	5512.28	6060.01	6126.79	3643.81	3829.16	3827.24
Bcan		21.6735	20.8505	21.8502	16.5305	13.7882	10.5581	15.475	23.265	11.8562	17.5158	15.2694
Bcap29		652.27	811.084	669.033	725.276	797.743	803.374	741.768	789.999	873.408	698.687	670.958
Bcap31		3566.85	3697.83	3870.61	4133.66	4120.69	4007.27	4162.77	4206.92	3807.82	3711.41	3407.78
Bcar1		6065.5	5591.06	5515.62	4893.03	5147.91	4977.66	5104.68	5275.09	5029.01	5167.17	5973.95
Bcar3		2249.92	2054.82	1950.91	1847.28	1937.24	1983	1898.27	1999.78	1974.06	2033.78	2200.6
Bcas2		1709.11	1627.38	1738.65	1902.04	1995.34	1958.04	2137.61	2000.79	1865.38	1715.58	1620.36
Bcas3		1145.6	1052.95	1183.03	1177.8	1196.61	1137.39	1168.88	1193.6	1156.97	1219.3	1226.95
Bcat1		625.437	611.962	632.616	650.889	590.921	569.177	445.68	429.897	632.331	650.032	678.143
Bcat2		2253.02	2337.34	2329.65	2378.33	2275.05	2349.65	2341.88	2463.06	2312.95	2096.06	2077.54
Bccip		784.376	766.255	806.377	807.929	826.304	814.892	906.834	917.45	867.48	840.76	706.886
Bcdin3d		256.986	295.034	283.012	290.317	282.657	304.265	295.056	290.307	308.262	302.635	334.131
Bche		3.09622	14.5953	14.5668	12.3979	16.7428	18.2367	15.475	15.1728	9.88018	12.6503	6.28742
Bckdha		2126.07	2051.69	1815.65	1794.59	1765.87	1731.53	1794.07	1783.31	2006.66	1825.54	1982.33
Bckdk		2032.15	1916.16	1985.25	1991.93	1968.75	1924.45	2066.43	2066.54	1828.82	1834.3	1856.59
Bcl10		1280.8	1235.39	1187.2	1203.63	1344.34	1264.09	1263.79	1257.32	1386.19	1239.73	1159.58
Bcl2		944.347	826.722	954.126	968.068	977.974	946.388	945.006	854.736	891.192	915.689	927.844
Bcl2l1		3553.43	3766.64	4128.65	4064.44	3643.03	3734.68	3975.01	4330.32	3478.81	3509.98	3375.45
Bcl2l11		1507.86	1305.24	1120.6	1298.68	1181.84	1159.47	1224.59	1076.26	1505.74	1408.08	1469.46
Bcl2l12		234.281	230.398	248.676	236.593	209.777	238.997	262.043	241.754	252.933	305.554	206.587
Bcl2l13		3738.17	3768.72	4280.56	4567.59	4249.71	4574.53	4835.42	4839.12	3445.22	3634.54	3558.68
Bcl2l2		2781.44	2815.86	3038.22	2902.14	2756.65	2975.46	2857.71	2881.83	2701.24	3045.81	2560.78
Bcl3		512.941	425.35	381.859	361.605	315.158	277.39	303.31	329.756	439.668	427.192	522.754
Bcl6		3140.6	3274.57	3722.86	3825.78	3735.6	3873.86	4140.08	4181.63	2924.53	2999.1	2866.17
Bcl6b		138.298	104.252	111.332	87.8183	100.457	112.3	105.23	85.9794	154.131	146.938	113.174
Bcl7a		1021.75	1003.95	914.588	867.852	1041.99	959.825	938.816	986.234	964.306	929.313	993.412
Bcl7b		1373.69	1208.29	1305.81	1261.48	1261.62	1244.89	1288.55	1233.05	1230.08	1374.99	1274.55
Bcl7c		1707.05	1715.99	1238.18	1180.9	1248.81	1215.14	1293.71	1305.87	1572.92	1379.86	1586.23
Bcl9		1565.66	1588.81	1664.78	1510.48	1366.01	1418.62	1429.89	1470.75	1616.4	1760.34	1668.86
Bcl9l		9745.87	9594.35	8489.33	7900.55	7407.19	7683.4	7640.52	7944.49	8258.84	8841.61	9497.6
Bclaf1		2982.69	3066.06	2951.86	3163.53	3020.59	3083.92	3120.79	3156.96	3360.25	3324.12	3185.93
Bcor		2779.37	2593.8	2741.68	2643.85	2613.84	2531.06	2699.87	2652.21	2524.39	2680.9	2875.15
Bcorl1		1229.2	1221.84	1445.24	1449.52	1336.47	1310.16	1210.14	1407.03	1174.75	1367.21	1197.3
Bcr		5050.97	4785.19	4412.7	3911.53	3812.42	3395.86	3266.25	3446.25	4648.62	4835.35	5498.8
Bcs1l		703.874	604.664	633.656	708.746	615.543	649.802	660.266	649.397	618.499	618.893	646.706
Bdh1		25.8018	23.9781	27.0527	26.8621	31.5158	23.9956	28.8866	20.2304	26.6765	19.462	26.0479
Bdh2		179.581	162.634	166.478	182.869	148.715	148.773	135.148	136.555	223.292	204.351	183.233
Bdkrb1		233.249	208.505	274.688	220.062	227.505	189.086	221.808	215.454	225.268	260.791	246.108
Bdkrb2		159.971	141.783	141.506	99.1831	171.367	105.581	104.198	106.21	188.711	176.132	199.401
Bdnf		2139.49	2162.2	1658.54	1601.39	1717.61	1728.65	1776.53	1482.89	2204.27	1886.85	2244.61
Bdp1		1626.55	1804.61	1690.79	1730.54	1769.81	1798.71	1743.52	1783.31	1706.31	1608.54	1547.6
Bean1		176.485	89.6571	164.397	132.244	146.745	143.974	112.452	135.544	100.778	90.4985	132.036
Becn1		3420.29	3584.2	3531.41	3426.98	3213.62	3656.94	3614.96	3671.82	3201.18	3313.41	3319.76
Begain		35.0905	47.9561	16.6478	16.5305	15.7579	10.5581	9.28499	13.1498	49.4009	32.1124	55.6886
Bend3		659.495	658.875	685.681	596.132	650.998	692.994	634.474	621.074	670.864	618.893	754.49
Bend6		389.092	378.436	358.968	371.936	347.658	353.216	343.545	277.157	429.788	449.573	418.563
Best1		162.036	170.974	298.62	257.256	271.824	306.184	282.676	307.503	150.179	194.62	164.371
Best3		201.254	195.995	261.162	247.958	238.338	290.827	294.025	327.733	189.699	204.351	202.096
Bet1		809.146	761.043	747.069	746.972	784.94	744.825	785.098	718.18	906.012	744.423	732.934
Bet1l		607.891	651.578	761.636	701.514	699.256	668.998	722.166	633.213	625.415	745.396	747.305
Bex1		15.4811	15.6379	23.9312	27.8952	21.6671	27.8349	26.8233	18.2074	12.8442	19.462	8.98203
Bfar		1227.14	1105.08	1380.73	1395.79	1355.18	1471.41	1322.6	1389.83	1206.37	1286.44	1158.68
Bfsp2		21.6735	5.21262	17.6883	20.6631	8.86381	12.4777	18.57	14.1613	8.89216	14.5965	18.8623
Bglap2		227.056	251.248	322.551	344.041	325.991	491.431	412.666	418.77	183.771	223.814	201.197
Bgn		76347.6	68927.5	76380	75063	66073.8	65797	65831.6	63942.3	70046.5	80393.8	78618.8
Bhlhb9		660.527	680.768	766.839	832.724	718.954	734.267	769.623	691.881	808.199	782.374	694.311
Bhlhe40		6946.89	6312.48	7717.29	7006.87	6474.52	6836.84	7105.08	7770.51	6158.32	6262.89	6245.2
Bhlhe41		7487.69	7561.43	6692.41	6064.63	6944.3	6091.05	6496.4	6587.03	8179.8	6473.08	7938.32
Bicc1		2036.28	1897.39	1801.08	1717.11	1680.18	1529.96	1501.07	1508.18	1795.23	1866.41	2100
Bicd1		299.301	283.567	247.636	312.013	315.158	316.742	338.386	283.226	314.19	262.738	266.766
Bicd2		16517.3	17393.5	19302.1	18270.3	19197	19670.7	19600.6	19888.5	15421	16405.5	16036.5
Bid		2122.98	2123.62	2215.2	2191.33	2379.44	2287.26	2647.25	2613.77	1865.38	1833.32	1859.28
Bik		69.1489	86.5295	84.2794	56.8236	85.6835	90.2236	91.8183	94.0715	93.8617	56.4399	43.1137
Bin1		55709.3	60065	63518.6	66013.6	65969.4	70701.7	76862.2	78324.2	54224.4	52505.7	49252.1
Bin3		1515.08	1432.43	1662.7	1452.62	1424.12	1425.34	1436.08	1481.88	1417.81	1580.32	1454.19
Birc2		905.129	939.314	931.236	879.216	797.743	906.075	841.839	908.347	956.401	1013	891.915
Birc5		338.52	309.63	408.911	463.887	438.266	350.336	326.006	306.491	370.507	405.784	370.06
Birc6		5806.45	5512.87	6189.85	6447.93	6206.64	5394.22	5362.6	5421.76	5343.2	5176.9	5431.43
Bivm		663.623	762.085	740.826	683.95	715.999	731.387	679.868	682.777	784.486	713.284	703.293
Blcap		1336.54	1282.3	1086.27	1168.5	1249.8	1156.59	1131.74	1215.85	1337.78	1271.84	1346.41
Blm		84.63	106.337	111.332	126.045	101.441	93.1031	91.8183	111.267	109.67	107.041	104.192
Blmh		1823.67	1809.82	1756.34	1918.57	1855.49	1911.01	1932.31	2057.44	1788.31	1771.05	1690.42
Blnk		447.92	370.096	250.757	302.715	306.294	242.836	307.436	250.857	492.033	463.197	506.586
Bloc1s1		1622.42	1574.21	1446.28	1505.31	1417.23	1531.88	1497.98	1408.04	1284.42	1437.27	1340.12
Bloc1s2		739.997	748.532	624.292	731.475	789.864	821.611	829.459	775.837	936.641	754.154	729.341
Bloc1s3		878.295	891.358	746.029	691.182	779.031	725.628	724.229	831.471	825.983	746.369	855.089
Bloc1s4		1024.85	1090.48	884.414	774.868	940.549	824.49	905.803	846.644	899.096	859.249	997.005
Bloc1s5		806.049	769.383	669.033	775.901	772.137	804.334	699.469	769.768	818.079	792.105	734.73
Bloc1s6		1392.27	1403.24	1479.57	1520.81	1472.38	1605.79	1496.95	1686.21	1423.73	1388.62	1338.32
Blvra		415.926	387.819	408.911	406.031	403.796	436.721	386.875	432.931	477.213	391.187	388.024
Blvrb		852.493	745.405	675.276	681.884	575.163	648.842	611.778	625.12	668.888	672.414	645.808
Blzf1		849.397	916.379	973.895	1039.36	1018.35	1080.76	1056.43	1100.54	1011.73	896.227	823.652
Bmf		1666.8	1558.57	1234.02	1192.26	957.292	1070.21	1018.25	1116.72	1356.55	1559.88	1658.98
Bmi1		2923.86	3008.72	2586.65	2572.56	2716.27	2567.53	2559.56	2521.72	3290.1	2800.59	2952.39
Bmp1		13231.2	13682.1	14386.8	12481.6	12102.1	12991.2	12923.7	12694.6	13568.5	14881.7	14743.1
Bmp2k		1397.43	1297.94	1173.67	1323.47	1331.54	1237.22	1322.6	1249.23	1328.88	1266.01	1365.27
Bmp4		3106.54	2810.65	2972.67	2768.86	2439.52	2368.85	2276.89	2211.19	2496.72	2942.66	2806.88
Bmp5		17.5453	11.4678	8.32389	21.6963	20.6822	16.317	21.665	17.1959	23.7124	34.0586	12.5748
Bmp6		9.28866	20.8505	26.0122	23.7626	23.6368	17.2769	17.5383	14.1613	6.91613	18.4889	8.98203
Bmp7		105.272	107.38	93.6438	96.0836	94.5473	78.7057	57.7733	64.7374	78.0534	145.965	143.712
Bmp8a		72.2451	65.679	76.996	80.5862	95.5322	62.3887	79.4383	77.8872	48.4129	72.9827	55.6886
Bmper		3143.7	2900.3	3060.07	2682.08	2754.68	2475.39	2350.13	2587.47	3152.77	3335.79	3593.71
Bmpr1a		4303.75	4375.47	4146.34	4472.54	4626.91	4316.34	4358.79	4448.67	4825.48	4219.37	4428.14
Bmpr1b		305.494	297.119	263.243	269.654	278.718	249.555	223.871	229.615	351.734	321.124	352.994
Bmpr2		5120.12	4802.91	5287.75	5209.18	5531.02	5227.21	4923.11	5075.82	5129.79	4525.9	4883.53
Bms1		2880.52	3005.6	3295.22	3374.29	3167.34	3215.42	3277.6	3241.93	3031.24	3259.89	2969.46
Bmyc		54.6999	60.4664	39.5385	71.2878	67.9559	48.9511	41.2666	45.5185	63.2331	58.3861	65.5688
Bnc1		174.42	137.613	148.79	91.951	117.199	86.3843	85.6283	91.037	146.227	182.943	195.808
Bnc2		1474.83	1368.83	1308.93	1365.83	1211.39	1312.08	1193.64	1100.54	1475.11	1590.05	1503.59
Bnip1		603.763	560.878	593.077	583.734	530.844	617.168	631.379	573.533	513.769	604.297	559.58
Bnip2		4216.02	4352.54	4615.6	4430.18	4778.58	4811.61	4575.44	4808.77	4450.03	4390.64	4369.76
Bnip3		3522.47	2667.82	2278.67	2421.72	2285.88	2413	2472.9	2627.93	2370.26	1987.07	2741.32
Bnip3l		3757.78	3316.27	2980.99	3216.22	3028.47	3028.25	3106.35	3202.48	3551.92	3105.17	3494.91
Boc		937.123	773.553	940.6	955.67	889.336	833.129	853.188	775.837	673.828	774.589	812.874
Bod1		3948.71	4013.72	4069.34	4107.83	4533.35	4458.39	4715.74	4737.97	3859.2	3509.98	3335.93
Bod1l		2493.49	2606.31	2863.42	2927.97	2502.55	2650.08	2498.69	2578.37	2425.58	2505.74	2245.51
Bok		2784.53	2800.22	2349.42	2146.9	2662.1	2599.21	2438.86	2401.35	2353.46	2335.45	2722.45
Bola1		625.437	622.387	543.134	565.137	691.377	544.221	622.095	607.925	595.775	535.206	481.437
Bola2		920.61	970.59	856.32	798.63	949.413	1053.89	1020.32	916.439	787.45	872.873	817.365
Bola3		766.831	828.807	861.523	867.852	935.625	974.223	1061.58	932.623	843.767	858.276	666.467
Bop1		5294.54	5533.72	5723.72	5376.55	5764.43	5495	5626.71	5970	5302.69	5133.11	5579.64
Bora		154.811	117.805	119.656	157.04	158.564	141.094	139.275	153.751	164.011	155.696	131.138
Bpgm		874.166	764.17	1025.92	976.333	906.079	968.464	989.368	979.153	828.947	926.393	831.736
Bphl		553.191	451.413	486.948	491.783	429.402	411.765	444.648	480.473	560.206	522.556	542.515
Bpnt1		842.172	854.87	1005.11	935.007	993.732	961.745	999.684	975.107	903.048	817.406	914.371
Bptf		4583.44	4554.79	4790.4	5067.63	4685.02	4332.65	4305.14	4493.18	4546.86	4756.52	4756.88
Braf		985.63	971.633	1069.62	937.073	1038.05	1003.98	963.576	911.381	1055.2	945.855	1033.83
Brap		3709.27	3740.58	3811.3	3788.59	3640.07	3846.02	3741.85	3764.88	3473.87	3839.86	3959.28
Brat1		1978.49	1722.25	1621.08	1477.41	1575.79	1418.62	1407.19	1517.28	1398.05	1585.18	1740.72
Brca1		178.549	155.336	225.786	221.096	209.777	151.652	137.212	162.855	163.023	199.486	147.305
Brca2		208.479	225.185	225.786	204.565	210.762	195.804	178.478	176.005	229.22	200.459	189.521
Brcc3		513.973	499.369	467.178	521.744	505.237	569.177	542.656	496.657	575.026	489.47	501.197
Brd1		4403.86	4231.61	4262.87	4235.94	4212.28	4288.5	4151.42	4074.41	4286.02	4406.21	4270.06
Brd2		13483	13358.9	11554.6	10501	11219.6	11499.7	11477.3	11293.6	12056.8	12256.2	13623.9
Brd3		4214.99	4311.88	4577.1	4883.73	4797.29	4848.08	5102.62	5018.16	4523.15	4483.08	4360.77
Brd4		6678.55	6271.83	6879.7	6776.48	6570.05	6324.29	6656.31	6562.75	6313.43	6687.16	6598.2
Brd7		2994.05	3112.98	3311.87	3222.42	3162.41	3547.52	3455.05	3571.68	3041.12	3255.03	3044.91
Brd8		1628.61	1678.46	1795.88	1811.12	1604.35	1821.75	1708.44	1717.56	1531.43	1785.64	1641.91
Brd9		1006.27	1160.33	1285	1244.95	1106.01	1188.26	1227.68	1318.01	1217.24	1321.47	1288.02
Brdt		28.8981	33.3608	22.8907	29.9615	46.2888	40.3127	22.6966	39.4493	27.6645	24.3276	12.5748
Bre		1361.31	1336.52	1571.13	1665.45	1531.47	1488.69	1534.09	1520.32	1498.82	1500.52	1449.7
Brf1		2513.1	2610.48	2482.6	2397.96	2433.61	2449.47	2397.59	2530.83	2396.93	2692.57	2612.87
Brf2		572.801	580.686	652.385	669.486	604.709	558.618	580.828	575.556	526.614	515.744	592.814
Bri3		1678.15	1626.34	1379.69	1227.39	1411.32	1330.32	1528.93	1333.19	1975.05	1253.36	1553.89
Bri3bp		1562.56	1570.04	1355.75	1462.95	1417.23	1352.39	1380.37	1256.31	1523.52	1425.59	1573.65
Brinp3		5643.38	4971.8	5456.31	5189.55	4707.67	4615.8	4330.93	4283.79	5425.21	5891.16	6026.94
Brip1		86.6942	79.2318	116.535	122.946	90.6079	98.862	79.4383	70.8065	118.562	78.8213	98.8023
Brip1os		1120.83	1174.92	1161.18	1358.6	1127.67	1046.21	936.753	1004.44	1066.07	1267.95	1217.06
Brix1		1155.92	1238.52	1145.58	1193.3	1248.81	1215.14	1214.27	1196.63	1373.34	1160.91	1252.09
Brk1		3942.52	4028.31	3924.72	4041.71	3830.15	4098.45	4234.99	4292.9	4101.26	3925.49	3668.26
Brms1		1462.45	1399.07	1416.1	1436.09	1456.62	1423.42	1539.25	1460.64	1257.75	1375.97	1344.61
Brms1l		823.595	920.549	896.899	800.697	941.534	891.678	883.106	858.782	1030.5	855.357	847.005
Brox		2397.51	2539.59	2805.15	2915.57	2937.86	2922.67	2755.58	2669.41	2851.42	2719.82	2742.21
Brpf1		1916.56	2086.09	2037.27	1992.96	2011.1	2078.02	1990.08	2095.87	1795.23	1914.09	2061.38
Brpf3		1287	1231.22	1235.06	1186.06	1182.83	1200.74	1120.39	1183.48	1207.36	1257.25	1282.63
Brsk1		417.99	469.136	413.073	309.947	365.386	371.452	332.196	364.148	468.321	405.784	430.239
Brwd1		3763.97	3631.11	3955.93	4214.25	4044.85	3974.64	4010.09	4329.31	3621.09	3551.82	3485.93
Brwd3		569.705	502.497	543.134	567.203	553.496	523.105	512.738	552.291	574.038	555.641	553.293
Bscl2		69.1489	58.3814	71.7936	72.321	80.7592	81.5852	78.4066	81.9333	49.4009	67.1441	52.994
Bsdc1		2310.81	2074.62	2381.67	2223.35	2328.23	2406.28	2351.17	2446.87	1973.07	2329.61	2262.57
Bsg		27488.2	23418.2	23850	23778.1	23449.7	23243.1	24818.8	25067.5	21235.5	21469.6	23551.8
Bsn		512.941	424.307	377.697	344.041	350.613	332.1	338.386	413.712	348.77	422.326	409.58
Bspry		78.4376	74.0192	73.8745	86.7852	45.3039	70.0673	80.4699	102.164	46.4368	91.4716	86.2275
Bst2		357.097	337.778	320.47	372.97	301.37	324.421	291.961	331.779	302.333	315.285	320.658
Btaf1		1100.19	1208.29	1184.07	1233.59	1293.13	1137.39	1190.54	1211.8	1178.71	1205.67	1207.18
Btbd1		4636.07	4641.32	4100.56	4368.19	4865.25	4773.21	4820.97	4817.88	4802.76	4026.7	4346.4
Btbd10		521.197	468.093	530.648	565.137	542.662	538.462	565.353	553.302	594.787	451.519	507.485
Btbd11		791.6	935.144	1010.31	831.691	936.609	860.004	921.278	940.715	851.671	811.567	811.975
Btbd17		396.316	411.797	326.713	307.881	339.779	329.22	268.233	335.825	308.262	293.877	407.784
Btbd19		745.157	896.571	779.324	717.011	702.211	752.503	666.456	746.503	861.552	898.173	884.73
Btbd2		3584.39	3581.07	3122.5	2980.66	3020.59	2878.52	2947.47	2886.88	3301.96	3351.36	3411.37
Btbd3		640.918	648.45	548.336	603.364	611.603	590.293	632.411	565.441	659.996	647.113	725.748
Btbd6		1242.62	1267.71	1105	1017.66	1071.54	1079.8	1126.58	1076.26	1006.79	1088.9	1107.48
Btbd7		2105.43	1894.27	1971.72	1916.51	1994.36	1972.44	1776.53	1770.16	1934.54	2010.43	2159.28
Btbd8		76.3734	45.8711	63.4697	57.8568	63.0316	67.1878	59.8366	54.6222	67.1852	56.4399	49.4012
Btbd9		1971.26	2002.69	1988.37	2111.77	1955.95	2049.23	1946.75	2079.69	2115.35	1842.08	1987.72
Btc		137.266	110.508	68.6721	86.7852	65.0013	73.9066	91.8183	43.4954	85.9576	86.6061	97.0059
Btd		959.828	896.571	833.43	826.525	819.41	817.771	725.261	761.676	811.163	811.567	935.927
Btf3		7674.5	7336.24	7316.7	7826.16	7546.06	7719.88	7902.56	7922.24	7685.79	7887.97	7324.84
Btf3l4		1159.02	1090.48	1060.26	1111.68	1093.2	1177.71	1120.39	1194.61	1237	1046.08	1032.93
Btg1		5726.98	5714.07	4525.08	4562.42	5066.16	4801.05	4907.63	4636.82	6160.29	5384.18	5543.71
Btg2		4029.22	4354.62	3090.25	3212.08	2718.24	3864.26	4095.71	3714.31	3366.18	3470.08	3018.86
Btg3		10.3207	12.5103	15.6073	14.4642	8.86381	6.71878	10.3167	11.1267	11.8562	7.78482	10.7784
Btla		16.5132	7.29767	18.7288	20.6631	22.652	10.5581	10.3167	25.288	11.8562	18.4889	13.473
Btrc		1373.69	1414.71	1453.56	1534.24	1517.68	1640.34	1537.18	1499.08	1456.34	1421.7	1314.97
Bub1		242.537	192.867	213.3	304.781	290.536	258.193	201.175	190.166	312.214	211.163	249.7
Bub1b		648.142	587.984	712.733	861.653	694.332	627.726	506.548	517.899	703.469	690.903	643.113
Bub3		2082.72	1880.71	1939.47	1973.33	2077.09	1912.93	2003.5	2002.81	2032.35	2126.23	1888.92
Bud13		793.665	807.956	818.863	792.431	784.94	839.847	835.649	872.943	744.966	738.585	694.311
Bud31		766.831	903.868	910.426	874.051	896.23	856.164	994.526	948.807	858.588	860.222	789.52
Bves		3263.42	3599.84	3206.78	3283.37	3534.69	3638.7	3794.47	3648.56	3592.43	3113.93	3335.93
Bvht		228.088	249.163	212.259	231.427	189.095	357.055	236.251	283.226	228.232	288.038	236.227
Bysl		1938.23	1893.22	2192.31	1923.74	2243.53	2220.08	2255.22	2314.36	1833.76	1879.06	1926.65
Bzrap1		26.8339	45.8711	24.9717	21.6963	15.7579	27.8349	33.0133	41.4724	49.4009	17.5158	44.9101
Bzw1		5449.35	5866.28	5522.9	5641.04	6213.53	5865.49	5801.06	5644.29	6676.04	5823.04	5775.44
Bzw2		1270.48	1229.14	1281.88	1329.67	1534.42	1523.24	1526.87	1398.93	1330.86	1204.7	1214.37
C030006K11Rik		1397.43	1500.19	1423.39	1271.82	1336.47	1362.95	1457.74	1488.96	1314.06	1242.65	1422.75
C030034I22Rik		34.0584	55.2538	46.8219	36.1605	43.3342	40.3127	51.5833	30.3457	46.4368	47.682	63.7724
C030037D09Rik		250.794	302.332	263.243	256.223	234.399	266.831	263.075	314.583	239.1	240.356	253.293
C030039L03Rik		108.368	97.9973	110.292	88.8515	89.623	75.8262	94.9133	110.256	113.622	103.149	124.85
C130036L24Rik		20.6415	54.2113	17.6883	27.8952	18.7125	23.0358	30.95	15.1728	17.7843	33.0855	26.9461
C130050O18Rik		8.25659	9.38272	8.32389	17.5637	4.92434	14.3974	12.38	8.09217	6.91613	15.5696	14.3712
C130080G10Rik		308.59	300.247	414.114	581.667	362.431	563.418	588.05	598.821	300.357	308.473	253.293
C130083M11Rik		103.207	94.8697	129.02	130.178	120.154	154.532	127.927	154.763	136.346	149.858	100.599
C1d		743.093	709.959	631.575	704.613	662.816	774.579	740.736	697.95	819.067	655.871	705.987
C1galt1		1082.65	1151.99	938.519	947.405	926.761	953.107	1015.16	883.059	939.605	776.536	1023.95
C1galt1c1		718.323	703.704	807.418	789.332	957.292	937.75	884.138	893.174	818.079	765.832	803.892
C1qbp		2717.45	2683.46	2638.67	2754.4	3092.49	2867.96	2981.51	2878.79	2891.93	2741.23	2710.78
C1ql1		16.5132	14.5953	13.5263	18.5968	7.87894	8.63843	17.5383	10.1152	9.88018	17.5158	14.3712
C1qtnf1		4223.25	3698.88	3509.56	3478.64	2984.15	2757.58	2867	3029.51	3759.41	4490.87	4404.79
C1qtnf3		7569.23	8421.51	11713.8	10392.5	11096.5	11099.4	11252.4	10910.3	8923.78	8141.95	8361.37
C1qtnf6		2471.82	2499.97	2953.94	2783.32	2342.02	2463.87	2371.8	2325.49	2309.99	2624.46	2673.95
C1ra		1251.91	1311.5	1663.74	1650.98	1432.98	1337.04	1347.36	1243.16	1350.62	1466.47	1398.5
C1rb		25.8018	25.0206	30.1741	38.2268	36.4401	28.7948	30.95	21.242	18.7723	26.2738	32.3353
C1rl		724.516	682.853	918.75	844.089	655.922	741.945	746.926	733.353	740.025	842.707	758.981
C1s1		3075.58	2940.96	4365.88	4224.58	3571.13	3391.06	3356.01	3261.15	3540.07	3566.42	3292.81
C1s2		117.656	125.103	174.802	170.471	89.623	138.215	111.42	155.774	110.658	107.041	144.611
C230035I16Rik		27.866	25.0206	24.9717	32.0279	28.5612	36.4734	29.9183	21.242	44.4608	44.7627	35.9281
C230091D08Rik		506.748	530.645	597.239	627.126	647.058	558.618	608.683	646.362	677.78	545.91	589.221
C2cd2		607.891	597.366	593.077	583.734	548.571	573.976	680.899	597.809	543.41	647.113	633.233
C2cd2l		1524.37	1546.06	1630.44	1428.86	1590.56	1443.58	1566.07	1559.77	1311.1	1304.93	1632.93
C2cd3		871.07	799.616	1019.68	895.747	892.29	906.075	842.871	819.333	849.695	876.765	918.862
C2cd4c		24.7698	19.808	19.7692	11.3647	10.8335	17.2769	14.4433	20.2304	20.7484	36.9779	32.3353
C2cd5		1380.91	1433.47	1466.05	1583.83	1406.39	1654.74	1768.28	1643.72	1353.58	1219.3	1305.09
C3		69.1489	44.8285	16.6478	24.7958	35.4552	26.8751	21.665	16.1843	30.6286	32.1124	24.2515
C330006A16Rik		3354.24	3511.22	3299.38	3158.36	3247.11	3127.11	3307.52	3312.73	3122.14	2645.87	3374.55
C330007P06Rik		1041.36	1110.29	1139.33	1124.07	1106.01	1139.31	1062.62	1152.12	1221.19	1104.47	1151.5
C330013E15Rik		45.4112	55.2538	57.2268	55.7905	43.3342	47.9913	46.425	66.7604	48.4129	30.1662	35.9281
C330013J21Rik		10.3207	17.7229	28.0931	25.8289	18.7125	18.2367	12.38	18.2074	25.6885	17.5158	19.7605
C330018D20Rik		227.056	273.141	226.826	219.029	290.536	280.269	269.265	251.869	268.741	258.845	284.73
C330021F23Rik		38.1867	52.1262	48.9029	38.2268	43.3342	38.393	44.3616	38.4378	93.8617	30.1662	58.3832
C330027C09Rik		294.141	285.652	314.227	315.113	437.281	335.939	288.866	271.088	358.651	269.549	289.221
C3ar1		27.866	23.9781	19.7692	38.2268	25.6066	32.6341	48.4883	31.3572	31.6166	33.0855	24.2515
C430049B03Rik		105.272	114.678	83.2389	67.1552	88.6381	93.1031	87.6916	90.0254	154.131	105.095	108.683
C4a		122.817	177.229	164.397	111.581	129.018	139.175	156.813	173.982	150.179	178.078	132.036
C530008M17Rik		394.252	408.669	345.442	410.163	350.613	348.417	348.703	329.756	452.512	488.497	467.964
C630043F03Rik		33.0264	19.808	15.6073	21.6963	24.6217	40.3127	20.6333	15.1728	37.5447	32.1124	34.1317
C77080		9252.54	9123.13	8129.32	7241.4	7597.27	7238.04	7193.81	7445.81	8256.87	8235.36	9554.18
C87436		505.716	401.372	517.122	499.015	513.116	480.873	513.77	472.381	437.692	535.206	552.395
C8g		59.8603	88.6146	72.8341	74.3873	76.8197	89.2638	70.1533	67.772	45.4488	80.7675	74.5508
C920006O11Rik		12.3849	10.4252	14.5668	15.4974	2.9546	16.317	10.3167	19.2189	15.8083	4.86551	6.28742
C920009B18Rik		175.453	231.44	216.421	203.532	214.701	256.273	246.568	182.074	207.484	181.97	202.096
C920021L13Rik		13.417	7.29767	7.28341	11.3647	11.8184	10.5581	11.3483	15.1728	13.8323	8.75792	6.28742
C920025E04Rik		49.5395	6.25514	14.5668	23.7626	13.7882	19.1965	14.4433	12.1383	28.6525	15.5696	12.5748
Caap1		270.403	353.416	260.122	244.858	283.642	280.269	277.518	267.042	287.513	276.361	275.748
Cab39		4496.74	4457.83	4545.89	4816.58	5342.91	5348.15	5699.95	5402.54	4710.87	4126.93	4098.5
Cab39l		865.91	818.381	956.207	875.084	984.868	891.678	915.088	960.946	907.988	885.523	860.478
Cabin1		4573.12	4541.24	4769.59	4425.01	4276.3	4292.34	4360.85	4384.95	3995.54	4532.71	4759.58
Cables1		79.4697	85.487	48.9029	53.7242	61.0618	50.8708	64.9949	72.8296	47.4249	53.5206	88.9221
Cables2		718.323	765.213	769.96	710.812	750.469	659.4	775.813	716.157	700.505	773.616	732.934
Cabyr		14.449	28.1482	7.28341	9.29841	11.8184	15.3572	14.4433	19.2189	19.7604	12.6503	16.1677
Cacfd1		1627.58	1661.78	1659.58	1706.78	1549.2	1585.63	1618.68	1700.37	1610.47	1606.59	1700.3
Cachd1		634.725	666.173	483.826	480.418	391.977	395.448	420.92	403.597	625.415	634.463	855.089
Cacna1a		147.587	112.593	83.2389	88.8515	119.169	109.42	91.8183	77.8872	121.526	107.041	151.796
Cacna1b		224.992	230.398	240.352	213.863	308.264	303.305	252.758	239.731	209.46	234.518	235.329
Cacna1d		19.6094	9.38272	21.8502	17.5637	13.7882	13.4376	5.15833	18.2074	9.88018	17.5158	17.9641
Cacna1g		78.4376	71.9342	98.8462	76.4536	58.1072	50.8708	62.9316	51.5876	78.0534	34.0586	63.7724
Cacna1s		10705.7	10962.1	12615.9	14272	13559.7	14710.3	16168.3	16534.3	8930.69	9910.07	9247.9
Cacna2d1		6308.03	6792.04	7391.62	8034.86	8157.66	8751.69	9085.88	8763.82	7109.78	6005.99	6257.78
Cacna2d2		25.8018	19.808	29.1336	18.5968	10.8335	17.2769	17.5383	19.2189	24.7004	16.5427	31.4371
Cacnb1		12391.1	13545.5	14636.5	13474.4	14294.4	14764	16228.1	16837.8	11192.3	11201.4	10980.5
Cacnb2		235.313	223.1	207.057	247.958	225.535	202.523	166.098	208.373	250.957	308.473	242.515
Cacnb3		9617.89	9464.03	8830.61	8397.5	8055.24	8607.72	8943.51	9255.42	8390.25	8729.7	9221.85
Cacng1		7860.27	8503.87	9398.72	9947.23	9747.24	10353.6	11294.7	11395.8	7513.88	7460.78	7245.8
Cacng6		181.645	107.38	144.628	170.471	152.655	170.849	182.605	236.696	141.287	120.665	133.832
Cacng7		39.2188	33.3608	23.9312	12.3979	9.84868	16.317	14.4433	14.1613	38.5327	41.8434	46.7065
Cactin		2749.44	3012.89	2607.46	2298.77	2729.07	2543.54	2714.31	2555.1	2664.68	2789.88	2965.87
Cacul1		2657.59	2648.01	2612.66	2625.25	2839.37	2597.29	2848.43	2731.11	2739.77	2479.46	2659.58
Cacybp		1738.01	1844.23	1968.6	1824.55	2090.87	2113.54	2032.38	2051.37	2205.26	1860.57	1733.53
Cad		3631.87	3769.77	3848.76	3714.2	3683.41	3460.17	3333.31	3430.07	3402.73	3779.53	4023.95
Cadm1		1317.96	1193.69	1043.61	994.93	1043.96	999.178	880.011	856.759	1472.15	1376.94	1397.6
Cadm4		1466.58	1518.96	1424.43	1500.14	1600.41	1421.5	1823.99	1613.38	1384.21	1180.37	1335.63
Cage1		73.2772	83.4019	82.1984	71.2878	102.426	104.621	90.7866	112.279	53.353	90.4985	63.7724
Cahm		15.4811	31.2757	18.7288	19.63	26.5914	18.2367	33.0133	20.2304	20.7484	27.2469	20.6587
Calcb		10.3207	18.7654	22.8907	12.3979	12.8033	11.5179	10.3167	6.06913	18.7723	19.462	8.98203
Calcoco1		12573.8	12389.4	12910.4	12838	12193.7	12805	13484.9	13741.5	11043.1	12973.4	11941.6
Calcrl		444.824	470.178	526.486	719.077	750.469	631.565	688.121	610.959	632.331	449.573	429.341
Cald1		16775.3	17386.2	17212.8	17602.9	16858	16560.8	15177.9	15463.1	17883.1	19067.9	18926
Calm1		14566.7	14458.8	14808.2	14969.4	15140.4	14984.8	14537.2	14763.2	16395.2	15732.1	14966.8
Calm2		6664.1	6298.93	5731	5961.32	6070.73	5741.68	5489.49	5528.98	7595.88	6324.19	6952.99
Calm3		12418.9	11996.3	12142.5	12220.2	11641.1	11349.9	11548.5	11427.2	11860.2	11614	12362.9
Calml4		75.3414	83.4019	107.17	111.581	82.7289	103.661	109.357	129.475	58.2931	107.041	87.1257
Calr		29926	27668.6	31586.1	29296.2	29634.7	27736.1	26016.5	26506.9	30244.2	32581.4	30762.5
Calr3		16.5132	34.4033	23.9312	34.0942	18.7125	38.393	37.14	38.4378	24.7004	45.7358	29.6407
Calr4		82.5659	47.9561	109.251	120.879	91.5927	137.255	116.578	132.509	69.1613	95.364	61.0778
Calu		16394.5	15962.1	17064	17247.5	17323.8	16588.7	16306.5	16416	17808	16820.1	16979.6
Camk1		1795.81	1703.48	1459.8	1509.44	1583.67	1541.48	1557.82	1522.34	1663.82	1785.64	1851.2
Camk1d		183.709	200.165	114.454	164.272	135.912	161.251	123.8	147.682	207.484	223.814	229.94
Camk1g		383.931	315.885	486.948	392.6	395.917	389.689	457.028	390.447	344.818	428.165	388.922
Camk2a		4687.68	4539.15	5657.13	5765.02	5856.03	6179.36	6055.88	6321	3969.86	4395.5	4186.52
Camk2b		669.816	679.726	701.288	817.227	719.939	932.95	1011.03	1052.99	550.326	629.597	529.041
Camk2d		4087.01	3835.45	3743.67	4053.07	4104.93	4209.79	4494.97	4256.48	3816.71	3517.76	3900.89
Camk2g		5327.56	5035.39	5183.7	5092.43	4982.45	5017.97	5080.95	4970.62	5044.82	5019.26	5353.29
Camk2n1		315.815	286.694	416.195	360.572	386.068	368.573	365.21	306.491	401.135	293.877	330.539
Camk2n2		791.6	788.148	841.754	652.955	773.121	716.99	746.926	777.86	748.918	602.35	798.502
Camk4		7.22451	6.25514	17.6883	16.5305	8.86381	14.3974	8.25333	13.1498	2.96405	7.78482	15.2694
Camkk1		403.541	413.882	322.551	300.649	313.188	286.028	255.853	334.814	427.812	404.811	472.455
Camkk2		2402.67	2422.83	2085.14	1948.53	2010.12	1987.8	2000.4	1966.4	2423.61	2152.5	2520.36
Camkmt		133.137	127.188	118.615	101.249	95.5322	110.38	114.515	115.313	134.37	126.503	127.545
Caml		1034.14	983.1	1046.73	980.466	1010.47	1079.8	1080.15	1001.41	1055.2	1014.95	960.179
Camsap1		4326.45	4345.24	4784.16	4824.84	4547.14	4909.51	4813.75	5134.48	3834.5	4346.85	4241.31
Camsap2		3731.98	3597.75	3609.45	3419.75	3623.33	3411.22	3335.38	3368.37	3631.95	3500.25	3730.24
Camsap3		19.6094	15.6379	10.4049	11.3647	23.6368	15.3572	5.15833	11.1267	25.6885	19.462	16.1677
Camta1		195.062	283.567	215.381	236.593	235.383	236.117	275.455	242.765	297.393	219.921	191.317
Camta2		3058.03	3182.83	3202.62	3154.23	2938.85	3142.47	2835.02	3199.44	2751.63	3106.14	3290.12
Cand1		5248.09	5276.21	5389.72	5548.05	5379.35	5288.64	5125.32	5333.75	5622.81	5289.78	5358.68
Cand2		5862.18	5940.3	7040.97	6706.22	6702.03	6555.61	7000.88	7213.16	4931.2	5314.11	5664.97
Cant1		3427.52	3322.52	3031.98	3131.5	3123.02	3029.21	2873.19	3221.7	3244.65	3586.86	3726.64
Canx		13988.7	13685.2	14305.7	14640.9	14849.8	14431.9	13924.4	14429.4	15409.1	14050.6	13951.8
Cap1		9601.38	9451.52	9299.87	9380.03	8551.61	8441.67	8004.7	8248.96	10011.6	10591.2	10438.9
Cap2		4435.85	4852.95	4422.07	5042.84	4987.37	5735.92	6170.39	6388.77	4198.09	3638.43	3581.13
Capg		8375.28	8127.52	7344.8	6903.55	7052.64	6689.02	6360.22	6300.77	7884.38	8110.81	9049.39
Capn1		4849.71	4911.33	4832.02	4850.67	4848.51	4719.46	4981.91	5477.39	4396.68	4570.66	4611.37
Capn10		678.072	656.79	659.669	673.618	677.589	613.328	645.823	728.296	646.164	651.005	611.676
Capn11		16.5132	20.8505	28.0931	21.6963	9.84868	25.9153	34.045	32.3687	30.6286	22.3814	19.7605
Capn12		18.5773	20.8505	18.7288	13.431	13.7882	11.5179	22.6966	18.2074	17.7843	12.6503	19.7605
Capn15		1421.17	1385.51	1263.15	1202.59	1144.42	1214.18	1116.26	1197.64	1319.99	1383.75	1468.56
Capn2		12894.7	12861.6	12413	12329.7	12059.7	11782.8	11621.7	11314.9	12449	13131	13927.5
Capn3		1293.19	1303.16	1384.89	1556.97	1249.8	1631.7	1439.17	1759.04	1145.11	1512.2	1257.48
Capn5		1854.64	1679.51	1430.67	1292.48	1255.71	1391.75	1183.32	1155.16	1667.77	1785.64	1861.97
Capn6		1397.43	1365.71	1852.07	1958.87	1839.73	1604.83	1587.73	1452.55	1535.38	1671.79	1484.73
Capn7		1803.03	1843.18	1801.08	1908.24	1949.05	1879.34	1959.13	1911.78	2117.32	1871.28	1939.22
Capns1		11783.2	11173.8	12010.3	11797.6	12041	11538.1	11974.5	11755.9	11829.5	11690.9	11813.2
Capns2		23.7377	26.0631	21.8502	28.9284	17.7276	16.317	22.6966	16.1843	19.7604	18.4889	30.5389
Caprin1		11249.6	11117.5	10924.1	11440.1	11581.1	11088.9	10829.4	11106.5	12561.7	11852.4	12226.3
Caprin2		180.613	189.739	237.231	231.427	217.656	244.756	200.143	225.569	237.124	209.217	182.335
Caps2		23.7377	8.34019	21.8502	29.9615	30.5309	26.8751	18.57	21.242	32.6046	23.3545	17.9641
Capza1		1454.19	1528.34	1566.97	1622.06	1603.37	1600.99	1530.99	1517.28	1732	1594.91	1619.46
Capza2		5261.51	5544.14	5146.25	5469.53	6085.5	6057.46	6159.05	5782.87	6327.27	5084.46	5153.89
Capzb		11952.4	12003.6	11915.7	12176.8	12157.2	12243.5	12688.5	12938.4	12074.6	12107.3	11770.1
Car1		23.7377	29.1907	28.0931	23.7626	27.5763	32.6341	36.1083	29.3341	25.6885	19.462	16.1677
Car11		437.599	471.221	433.883	423.594	466.827	469.355	504.485	432.931	350.746	445.681	451.796
Car12		157.907	84.4445	144.628	99.1831	54.1677	68.1476	67.0583	67.772	58.2931	77.8482	126.647
Car13		4406.95	4384.86	3122.5	3261.68	3236.28	3239.41	3122.85	2861.6	5178.2	4518.11	4773.95
Car15		26.8339	34.4033	26.0122	25.8289	28.5612	24.9555	39.2033	37.4263	32.6046	18.4889	26.0479
Car2		699.746	729.767	596.199	702.547	526.904	667.079	745.894	829.448	679.756	504.067	578.443
Car3		4670.13	4345.24	2509.65	2696.54	2528.16	3145.35	3137.3	3082.11	3930.34	3902.14	5026.34
Car5b		1580.1	1341.73	1373.44	1383.4	1300.03	1225.7	1293.71	1048.95	1498.82	1554.04	1643.71
Car7		5.16037	20.8505	13.5263	16.5305	13.7882	16.317	18.57	27.3111	20.7484	10.7041	13.473
Car8		305.494	353.416	289.255	270.687	328.946	321.542	246.568	247.823	431.764	393.133	420.359
Car9		2746.35	1583.59	947.883	973.234	739.636	917.593	1130.71	1229	1055.2	1032.46	2083.83
Card10		426.246	456.626	399.547	362.638	324.022	351.296	333.228	308.514	471.285	461.25	472.455
Card14		564.544	550.453	602.442	684.983	558.42	687.235	717.008	775.837	439.668	444.708	485.928
Card6		798.825	780.851	942.681	963.935	883.427	907.995	869.694	979.153	797.33	890.389	798.502
Carf		269.371	251.248	247.636	252.09	277.733	217.88	229.03	209.385	313.202	264.684	269.461
Carhsp1		6582.57	6381.29	6679.92	6301.22	6374.07	6216.79	6276.66	6433.28	6050.62	6209.37	6149.1
Carkd		1570.82	1673.25	1699.11	1681.98	1527.53	1598.11	1644.48	1627.54	1618.37	1664	1702.09
Carm1		4276.91	4469.3	3873.73	3496.2	3754.32	3537.92	3662.41	3591.91	4374.94	3986.8	4594.31
Carns1		1626.55	1768.12	1784.43	1840.05	1596.47	1935.97	2145.86	1933.02	1351.61	1851.81	1683.23
Cars		2020.8	2005.82	2668.85	2619.05	2733.01	2737.42	2661.7	2774.6	2016.54	2250.79	2142.21
Cars2		462.369	492.071	503.596	432.893	436.297	506.788	536.466	503.738	482.153	479.739	485.928
Casc1		6.19244	9.38272	14.5668	20.6631	11.8184	10.5581	20.6333	16.1843	7.90414	13.6234	8.08383
Casc3		2168.39	2155.94	2054.96	2175.83	1939.21	2145.21	2101.5	2132.29	2078.79	2376.32	2240.12
Casc4		1466.58	1441.81	1495.18	1374.1	1537.38	1446.46	1574.32	1483.9	1542.3	1469.38	1543.11
Casc5		178.549	150.123	210.178	224.195	216.671	205.403	152.687	162.855	231.196	180.997	167.066
Casd1		588.282	618.217	588.915	707.712	736.681	693.954	711.849	719.192	717.301	605.27	600.898
Cask		1496.51	1539.81	1487.9	1454.68	1723.52	1481.01	1436.08	1367.58	1572.92	1482.03	1632.03
Caskin1		30.9622	33.3608	21.8502	28.9284	32.5006	41.2725	16.5067	32.3687	28.6525	28.22	50.2994
Caskin2		2585.34	2661.56	2322.37	2351.46	2382.4	2306.46	2343.94	2523.75	2223.04	2382.15	2791.61
Casp1		122.817	112.593	115.494	97.1167	84.6986	96.9424	125.863	141.613	166.975	127.476	105.09
Casp12		1307.64	1267.71	1237.14	1104.44	1134.57	1097.08	1182.29	1152.12	1425.71	1260.17	1321.26
Casp2		572.801	518.135	536.891	505.214	529.859	511.587	494.168	430.908	681.732	659.763	677.245
Casp3		1387.11	1187.44	1252.75	1346.2	1250.78	1332.24	1093.57	1170.33	1552.18	1460.63	1384.13
Casp4		149.651	150.123	185.207	208.698	153.639	169.889	176.415	169.936	168.951	206.298	148.203
Casp6		635.757	648.45	497.353	622.994	587.966	572.056	526.15	466.312	687.66	616.947	657.484
Casp7		262.147	244.993	286.134	268.621	252.126	278.349	210.46	265.019	284.549	308.473	297.305
Casp8		628.533	574.431	551.458	684.983	628.346	539.422	500.358	474.404	687.66	677.279	662.874
Casp8ap2		563.512	583.814	597.239	597.165	592.891	557.659	609.715	581.625	625.415	535.206	583.832
Casp9		1374.72	1415.75	1270.43	1265.62	1286.24	1259.29	1176.1	1230.01	1436.58	1459.65	1529.64
Casq1		7710.62	7707.38	6914.03	8198.1	7479.09	9318.95	10387.8	11640.6	6160.29	6432.21	5634.43
Casq2		16492.5	16918.1	21405.9	22397.8	21558.8	23625.1	24744.5	26672.8	15739.1	16599.2	14025.4
Cast		6943.79	6487.63	6755.88	7169.08	6752.26	7062.4	6845.1	6590.06	7139.42	7195.12	6985.32
Casz1		2041.44	2067.33	2254.73	2390.72	2604.98	2380.37	2708.12	2729.09	1656.91	1685.41	1826.94
Cat		2363.45	2197.64	2409.77	2371.09	2253.38	2334.3	2343.94	2411.47	2451.27	2373.4	2473.65
Catsper2		174.42	219.973	182.085	176.67	212.731	216.921	210.46	197.247	168.951	204.351	174.251
Cav1		8074.94	6978.66	5700.83	5604.88	5367.53	5201.29	4720.9	4554.88	8273.66	7704.05	8699.99
Cav2		745.157	628.642	547.296	507.28	572.208	549.98	489.01	491.6	796.342	689.93	757.185
Cav3		1666.8	1540.85	1994.61	2102.47	2252.39	2126.01	2232.52	2192.98	1325.92	1544.31	1442.51
Cbfa2t2		2075.5	1983.92	2026.87	2035.32	1995.34	2069.38	1897.23	1957.29	1921.69	2065.9	1907.78
Cbfa2t3		1698.79	1951.61	2142.36	2198.56	2180.5	2009.87	2414.1	2494.41	1733.97	1617.3	1570.06
Cbfb		5085.03	5473.25	5093.18	5011.84	5457.15	5243.53	5740.19	5597.76	5521.04	4626.13	5209.58
Cbl		936.091	925.761	1022.8	944.305	880.472	823.53	817.079	720.204	846.731	932.232	959.281
[truncated: 11,542 more rows]

## Sheet: Fig 4B
Fig 4B. Aligned Endothelialized Engineered Muscle v. Randomly-Oriented Endothelialized Engineered Muscle
Myogenesis									Oxidative Phosphorylation									TNFA Signaling via NFKB
NAME	PROBE	GENE SYMBOL	GENE_TITLE	RANK IN GENE LIST	RANK METRIC SCORE	RUNNING ES	CORE ENRICHMENT		NAME	PROBE	GENE SYMBOL	GENE_TITLE	RANK IN GENE LIST	RANK METRIC SCORE	RUNNING ES	CORE ENRICHMENT		NAME	PROBE	GENE SYMBOL	GENE_TITLE	RANK IN GENE LIST	RANK METRIC SCORE	RUNNING ES	CORE ENRICHMENT
row_0	MB	null	null	1	10.7335	0.0429415	Yes		row_0	UQCR11	null	null	103	3.00471	0.0223773	Yes		row_0	NR4A1	null	null	0	15.8922	0.0798391	Yes
row_1	MYH7	null	null	4	9.96352	0.0827222	Yes		row_1	ATP5D	null	null	124	2.8216	0.0491439	Yes		row_1	SERPINE1	null	null	2	10.6718	0.133377	Yes
row_2	CKM	null	null	7	9.12913	0.119159	Yes		row_2	COX4I1	null	null	210	2.24512	0.0652614	Yes		row_2	FOS	null	null	8	8.75871	0.177004	Yes
row_3	TCAP	null	null	15	6.17738	0.143391	Yes		row_3	COX17	null	null	260	2.03761	0.0819996	Yes		row_3	EGR2	null	null	9	8.21971	0.218298	Yes
row_4	RYR1	null	null	18	5.83824	0.166639	Yes		row_4	COX11	null	null	263	2.01719	0.102058	Yes		row_4	CYR61	null	null	12	7.04255	0.253529	Yes
row_5	PYGM	null	null	29	5.44095	0.187694	Yes		row_5	NDUFS7	null	null	274	1.98688	0.121212	Yes		row_5	IER2	null	null	13	6.55451	0.286457	Yes
row_6	GPX3	null	null	30	5.40446	0.209354	Yes		row_6	LDHB	null	null	297	1.91251	0.138722	Yes		row_6	EGR1	null	null	14	6.21005	0.317655	Yes
row_7	CASQ1	null	null	32	5.19178	0.230086	Yes		row_7	ATP5G1	null	null	310	1.87946	0.15665	Yes		row_7	PTGS2	null	null	26	5.54274	0.344677	Yes
row_8	ATP2A1	null	null	38	4.89241	0.249318	Yes		row_8	LDHA	null	null	348	1.80569	0.171965	Yes		row_8	JUNB	null	null	27	5.45647	0.372089	Yes
row_9	PGAM2	null	null	50	4.182	0.265253	Yes		row_9	NDUFA7	null	null	389	1.70928	0.186089	Yes		row_9	DUSP5	null	null	28	5.44199	0.399429	Yes
row_10	MYH4	null	null	55	3.93529	0.280725	Yes		row_10	PHB2	null	null	399	1.68941	0.202338	Yes		row_10	EGR3	null	null	40	4.81707	0.422805	Yes
row_11	PFKM	null	null	56	3.88115	0.296279	Yes		row_11	ATP5E	null	null	406	1.67562	0.218674	Yes		row_11	BTG2	null	null	44	4.49093	0.445142	Yes
row_12	MYH2	null	null	57	3.84855	0.311703	Yes		row_12	NDUFA3	null	null	525	1.4663	0.224515	Yes		row_12	TRIB1	null	null	52	4.11041	0.465267	Yes
row_13	TNNI1	null	null	61	3.80805	0.326739	Yes		row_13	TIMM13	null	null	576	1.38781	0.234669	Yes		row_13	VEGFA	null	null	54	3.93645	0.484968	Yes
row_14	PTP4A3	null	null	65	3.72332	0.341436	Yes		row_14	UQCRQ	null	null	597	1.35651	0.246758	Yes		row_14	FOSB	null	null	72	3.54272	0.501493	Yes
row_15	CKMT2	null	null	66	3.69093	0.356228	Yes		row_15	NDUFB2	null	null	628	1.31705	0.257703	Yes		row_15	ZFP36	null	null	89	3.3678	0.517214	Yes
row_16	TNNC2	null	null	67	3.68794	0.371009	Yes		row_16	MRPL34	null	null	661	1.27541	0.26808	Yes		row_16	MAFF	null	null	96	3.09707	0.532324	Yes
row_17	ACTA1	null	null	69	3.61726	0.38543	Yes		row_17	COX5B	null	null	666	1.27128	0.280516	Yes		row_17	PHLDA1	null	null	100	3.04019	0.547372	Yes
row_18	TNNI2	null	null	74	3.52886	0.399273	Yes		row_18	COX6B1	null	null	722	1.2287	0.288701	Yes		row_18	IER3	null	null	132	2.73039	0.558768	Yes
row_19	LDB3	null	null	125	2.82037	0.406826	Yes		row_19	MRPS12	null	null	727	1.22359	0.300658	Yes		row_19	SGK1	null	null	147	2.58806	0.570721	Yes
row_20	COX6A2	null	null	151	2.56693	0.415239	Yes		row_20	COX7C	null	null	730	1.21986	0.312729	Yes		row_20	DUSP1	null	null	158	2.51692	0.582617	Yes
row_21	MYOM1	null	null	169	2.43416	0.423719	Yes		row_21	SDHD	null	null	736	1.21177	0.324493	Yes		row_21	CEBPD	null	null	195	2.3218	0.591585	Yes
row_22	HSPB2	null	null	183	2.37775	0.432274	Yes		row_22	MRPS11	null	null	895	1.06488	0.323313	Yes		row_22	SIK1	null	null	253	2.06913	0.597711	Yes
row_23	TNNT1	null	null	190	2.35736	0.441271	Yes		row_23	ATP5J2	null	null	931	1.04281	0.331136	Yes		row_23	MCL1	null	null	351	1.79832	0.599481	Yes
row_24	COX7A1	null	null	201	2.29823	0.449732	Yes		row_24	CYC1	null	null	943	1.0384	0.340713	Yes		row_24	PFKFB3	null	null	356	1.79103	0.608179	Yes
row_25	DES	null	null	202	2.29305	0.458922	Yes		row_25	HTRA2	null	null	982	1.0095	0.347977	Yes		row_25	SDC4	null	null	371	1.75403	0.615943	Yes
row_26	MYL4	null	null	208	2.25887	0.4676	Yes		row_26	POLR2F	null	null	1022	0.985766	0.354928	Yes		row_26	KLF9	null	null	398	1.69019	0.622487	Yes
row_27	MYH1	null	null	215	2.22847	0.476081	Yes		row_27	SLC25A4	null	null	1120	0.923972	0.35691	Yes		row_27	NINJ1	null	null	418	1.65147	0.62936	Yes
row_28	SH3BGR	null	null	217	2.2235	0.484917	Yes		row_28	POR	null	null	1168	0.901122	0.362413	Yes		row_28	SLC2A6	null	null	425	1.63436	0.637122	Yes
row_29	SGCA	null	null	218	2.22301	0.493826	Yes		row_29	NDUFB8	null	null	1194	0.889242	0.369447	Yes		row_29	EDN1	null	null	430	1.62333	0.644977	Yes
row_30	OCEL1	null	null	239	2.14457	0.500921	Yes		row_30	ATP5G2	null	null	1218	0.880938	0.376547	Yes		row_30	SOCS3	null	null	439	1.60719	0.652453	Yes
row_31	MYF6	null	null	240	2.13777	0.509488	Yes		row_31	DLAT	null	null	1283	0.847235	0.380236	Yes		row_31	IER5	null	null	447	1.58935	0.659913	Yes
row_32	ACTN2	null	null	241	2.12	0.517984	Yes		row_32	GPX4	null	null	1373	0.804333	0.38162	Yes		row_32	HBEGF	null	null	451	1.58018	0.667627	Yes
row_33	TNNT3	null	null	242	2.11764	0.526471	Yes		row_33	NDUFV1	null	null	1389	0.798128	0.388491	Yes		row_33	NFIL3	null	null	476	1.54647	0.673598	Yes
row_34	CRAT	null	null	255	2.05829	0.53382	Yes		row_34	AFG3L2	null	null	1435	0.77337	0.392864	Yes		row_34	NR4A2	null	null	501	1.49552	0.679314	Yes
row_35	ACTN3	null	null	256	2.05208	0.542044	Yes		row_35	NDUFA2	null	null	1468	0.757112	0.398049	Yes		row_35	PPP1R15A	null	null	650	1.29153	0.674719	Yes
row_36	MYL6B	null	null	259	2.03851	0.550064	Yes		row_36	OGDH	null	null	1469	0.756772	0.40563	Yes		row_36	SLC2A3	null	null	662	1.27416	0.680296	Yes
row_37	PDE4DIP	null	null	264	2.01611	0.557844	Yes		row_37	NDUFAB1	null	null	1490	0.75087	0.411653	Yes		row_37	SERPINB2	null	null	814	1.13865	0.674708	Yes
row_38	AK1	null	null	265	2.01104	0.565904	Yes		row_38	ETFB	null	null	1523	0.73565	0.416623	Yes		row_38	JUN	null	null	878	1.0793	0.675413	Yes
row_39	REEP1	null	null	269	2.0018	0.573701	Yes		row_39	MRPS30	null	null	1524	0.735455	0.42399	Yes		row_39	BCL6	null	null	932	1.04263	0.676681	Yes
row_40	KIFC3	null	null	270	2.00047	0.581719	Yes		row_40	NDUFS6	null	null	1586	0.707452	0.426503	Yes		row_40	TNFRSF9	null	null	1006	0.993802	0.676207	Yes
row_41	ERBB3	null	null	271	1.99937	0.589731	Yes		row_41	ATP5J	null	null	1619	0.695532	0.431072	Yes		row_41	NR4A3	null	null	1008	0.993095	0.681121	Yes
row_42	ENO3	null	null	305	1.88839	0.594825	Yes		row_42	MTRF1	null	null	1654	0.687002	0.435404	Yes		row_42	IRS2	null	null	1016	0.987316	0.685557	Yes
row_43	MYOG	null	null	337	1.81977	0.599793	Yes		row_43	COX8A	null	null	1753	0.659266	0.43466	Yes		row_43	PLK2	null	null	1017	0.987249	0.690517	Yes
row_44	TAGLN	null	null	341	1.81583	0.606845	Yes		row_44	BCKDHA	null	null	1779	0.652285	0.43932	Yes		row_44	PLEK	null	null	1057	0.958061	0.692409	Yes
row_45	MYBPH	null	null	361	1.77416	0.61253	Yes		row_45	UQCR10	null	null	1810	0.641869	0.443501	Yes		row_45	KDM6B	null	null	1150	0.908269	0.690082	Yes
row_46	CHRNG	null	null	365	1.76847	0.619393	Yes		row_46	UQCRFS1	null	null	1853	0.628848	0.446651	Yes		row_46	LAMB3	null	null	1155	0.906513	0.694337	Yes
row_47	LAMA2	null	null	370	1.7557	0.626129	Yes		row_47	ATP5O	null	null	1940	0.600815	0.446221	Yes		row_47	FOSL2	null	null	1231	0.876036	0.693121	Yes
row_48	AGL	null	null	396	1.69357	0.631042	Yes		row_48	MFN2	null	null	1947	0.599275	0.451775	Yes		row_48	PER1	null	null	1256	0.865967	0.695674	Yes
row_49	DMD	null	null	417	1.65162	0.636161	Yes		row_49	ECI1	null	null	1992	0.585137	0.454337	Yes		row_49	DUSP2	null	null	1275	0.850087	0.698597	Yes
row_50	MYL1	null	null	431	1.62279	0.64169	Yes		row_50	GRPEL1	null	null	2019	0.580242	0.458201	Yes		row_50	RHOB	null	null	1345	0.813062	0.697514	Yes
row_51	HBEGF	null	null	451	1.58018	0.646598	Yes		row_51	COX7B	null	null	2037	0.575068	0.462687	Yes		row_51	YRDC	null	null	1368	0.805588	0.699914	Yes
row_52	MYLPF	null	null	491	1.5282	0.649797	Yes		row_52	UQCRC1	null	null	2038	0.574976	0.468447	Yes		row_52	MXD1	null	null	1371	0.80534	0.70381	Yes
row_53	BIN1	null	null	522	1.46935	0.653436	Yes		row_53	NDUFA6	null	null	2157	0.542079	0.465029	Yes		row_53	CDKN1A	null	null	1407	0.786917	0.705142	Yes
row_54	PTGIS	null	null	532	1.4565	0.658598	Yes		row_54	TIMM17A	null	null	2183	0.534091	0.468505	Yes		row_54	NFKB2	null	null	1462	0.759974	0.704916	Yes
row_55	MYBPC3	null	null	559	1.41065	0.662302	Yes		row_55	TIMM8B	null	null	2279	0.509744	0.466488	Yes		row_55	FOSL1	null	null	1533	0.730697	0.703345	Yes
row_56	TPM2	null	null	574	1.39292	0.666834	Yes		row_56	TIMM10	null	null	2281	0.509629	0.471518	Yes		row_56	EHD1	null	null	1546	0.726003	0.706093	Yes
row_57	SGCD	null	null	580	1.38116	0.671995	Yes		row_57	ATP1B1	null	null	2345	0.491948	0.471722	Yes		row_57	SPSB1	null	null	1567	0.714483	0.708185	Yes
row_58	CAMK2B	null	null	598	1.35478	0.676149	Yes		row_58	ACO2	null	null	2379	0.483587	0.474092	Yes		row_58	RCAN1	null	null	1595	0.704531	0.709702	Yes
row_59	SORBS1	null	null	599	1.35381	0.681575	Yes		row_59	UQCRC2	null	null	2508	0.457473	0.469077	Yes		row_59	MYC	null	null	1669	0.683548	0.707669	No
row_60	MYOM2	null	null	602	1.34959	0.686833	Yes		row_60	ATP5B	null	null	2560	0.447369	0.469735	Yes		row_60	BIRC3	null	null	1746	0.661751	0.705302	No
row_61	CACNG1	null	null	618	1.33359	0.691053	Yes		row_61	NDUFB6	null	null	2561	0.446577	0.474208	Yes		row_61	BHLHE40	null	null	1769	0.654734	0.706944	No
row_62	ACTC1	null	null	626	1.32121	0.695823	Yes		row_62	NDUFS3	null	null	2589	0.441106	0.476603	Yes		row_62	GADD45B	null	null	1979	0.591134	0.694262	No
row_63	KLF5	null	null	632	1.31274	0.700709	Yes		row_63	IDH3A	null	null	2593	0.439941	0.480785	Yes		row_63	ATF3	null	null	2054	0.571941	0.691593	No
row_64	HDAC5	null	null	636	1.3041	0.705711	Yes		row_64	NDUFB7	null	null	2724	0.413507	0.475179	Yes		row_64	G0S2	null	null	2499	0.459603	0.660651	No
row_65	FABP3	null	null	642	1.29599	0.71053	Yes		row_65	NDUFB4	null	null	2727	0.412935	0.479166	Yes		row_65	PNRC1	null	null	2536	0.452329	0.660228	No
row_66	SMTN	null	null	649	1.29192	0.715257	Yes		row_66	MRPL15	null	null	2748	0.408657	0.48176	Yes		row_66	PPAP2B	null	null	2594	0.439929	0.658169	No
row_67	BAG1	null	null	663	1.27374	0.719387	Yes		row_67	NDUFA1	null	null	2755	0.407697	0.485395	Yes		row_67	DUSP4	null	null	2682	0.421988	0.653774	No
row_68	ACSL1	null	null	678	1.26565	0.72341	Yes		row_68	ATP5G3	null	null	2803	0.399516	0.485873	Yes		row_68	RELB	null	null	2768	0.404261	0.649439	No
row_69	MYL3	null	null	682	1.26433	0.728252	Yes		row_69	MRPS15	null	null	2805	0.398887	0.489794	Yes		row_69	HES1	null	null	2913	0.381023	0.640569	No
row_70	COL1A1	null	null	803	1.14957	0.723859	Yes		row_70	COX6A1	null	null	2961	0.372704	0.481905	No		row_70	TSC22D1	null	null	3044	0.35938	0.632639	No
row_71	TNNC1	null	null	847	1.10985	0.725082	Yes		row_71	FDX1	null	null	3001	0.366774	0.482654	No		row_71	TNIP1	null	null	3098	0.34922	0.630424	No
row_72	ITGA7	null	null	855	1.10155	0.728972	Yes		row_72	FXN	null	null	3114	0.347615	0.477739	No		row_72	IFNGR2	null	null	3103	0.34842	0.631875	No
row_73	DMPK	null	null	888	1.07167	0.730867	Yes		row_73	HSD17B10	null	null	3218	0.330023	0.473321	No		row_73	RNF19B	null	null	3149	0.341502	0.63022	No
row_74	SPEG	null	null	912	1.05641	0.733376	Yes		row_74	COX6C	null	null	3285	0.320036	0.471578	No		row_74	PTX3	null	null	3185	0.335278	0.629284	No
row_75	FXYD1	null	null	918	1.05231	0.737218	Yes		row_75	TIMM50	null	null	3453	0.298472	0.462046	No		row_75	AREG	null	null	3412	0.304034	0.613886	No
row_76	AKT2	null	null	963	1.02683	0.738034	Yes		row_76	NDUFA8	null	null	3531	0.287109	0.459148	No		row_76	CEBPB	null	null	3430	0.301867	0.614129	No
row_77	MYOZ1	null	null	986	1.00746	0.740421	Yes		row_77	NDUFA5	null	null	3547	0.285881	0.460887	No		row_77	KLF2	null	null	3461	0.297093	0.613375	No
row_78	HRC	null	null	1000	0.997052	0.743442	Yes		row_78	NDUFS4	null	null	3593	0.279068	0.460309	No		row_78	STAT5A	null	null	3497	0.29124	0.612217	No
row_79	HSPB8	null	null	1001	0.996855	0.747437	Yes		row_79	IDH3G	null	null	3618	0.276275	0.461277	No		row_79	SERPINB8	null	null	3570	0.281907	0.608241	No
row_80	CAV3	null	null	1021	0.986618	0.749966	Yes		row_80	COX7A2L	null	null	3650	0.272167	0.461679	No		row_80	PANX1	null	null	3679	0.269381	0.601507	No
row_81	PICK1	null	null	1066	0.9548	0.750493	Yes		row_81	TIMM9	null	null	3692	0.26711	0.46128	No		row_81	TNFAIP2	null	null	3800	0.253361	0.593793	No
row_82	MYH3	null	null	1072	0.950235	0.753926	Yes		row_82	ACADM	null	null	3705	0.265826	0.463043	No		row_82	INHBA	null	null	3821	0.250607	0.593554	No
row_83	MYL2	null	null	1114	0.926411	0.754564	Yes		row_83	SLC25A11	null	null	3788	0.2557	0.459456	No		row_83	GEM	null	null	3891	0.242695	0.589606	No
row_84	CD36	null	null	1171	0.900573	0.753974	Yes		row_84	PDHB	null	null	3816	0.251378	0.45995	No		row_84	KLF10	null	null	3906	0.24019	0.589764	No
row_85	TNNT2	null	null	1187	0.893252	0.756429	Yes		row_85	OAT	null	null	3871	0.244851	0.458354	No		row_85	SOD2	null	null	3917	0.239323	0.590218	No
row_86	FST	null	null	1207	0.883958	0.758546	Yes		row_86	UQCRH	null	null	3924	0.237906	0.456838	No		row_86	NFKBIE	null	null	3946	0.235652	0.589304	No
row_87	COL4A2	null	null	1217	0.881146	0.761403	Yes		row_87	NDUFA4	null	null	3962	0.233535	0.456403	No		row_87	SPHK1	null	null	4057	0.220431	0.582174	No
row_88	IGFBP7	null	null	1234	0.874166	0.763706	Yes		row_88	ATP5H	null	null	3980	0.231266	0.457445	No		row_88	ZC3H12A	null	null	4088	0.215957	0.581012	No
row_89	MEF2C	null	null	1307	0.832807	0.761644	Yes		row_89	MGST3	null	null	4016	0.226399	0.457088	No		row_89	GCH1	null	null	4105	0.213416	0.580886	No
row_90	CHRNB1	null	null	1327	0.817261	0.763494	Yes		row_90	ECH1	null	null	4041	0.222983	0.457522	No		row_90	GFPT2	null	null	4216	0.200626	0.573656	No
row_91	TEAD4	null	null	1336	0.816138	0.766165	Yes		row_91	NDUFA9	null	null	4072	0.21739	0.457451	No		row_91	IL6ST	null	null	4259	0.195287	0.571492	No
row_92	EPHB3	null	null	1356	0.807687	0.767977	Yes		row_92	ACAA2	null	null	4100	0.213906	0.457569	No		row_92	TNFAIP8	null	null	4307	0.189723	0.568925	No
row_93	CDKN1A	null	null	1407	0.786917	0.767381	Yes		row_93	COX5A	null	null	4164	0.206685	0.454915	No		row_93	EIF1	null	null	4412	0.178025	0.562031	No
row_94	PPFIA4	null	null	1409	0.783783	0.770447	Yes		row_94	NDUFC2	null	null	4180	0.204828	0.455843	No		row_94	MARCKS	null	null	4474	0.168967	0.558312	No
row_95	SGCG	null	null	1414	0.783232	0.773286	Yes		row_95	PDHX	null	null	4237	0.197922	0.453626	No		row_95	KLF4	null	null	4600	0.156833	0.549738	No
row_96	MEF2D	null	null	1440	0.771421	0.774503	Yes		row_96	MDH2	null	null	4241	0.197743	0.455382	No		row_96	TAP1	null	null	4633	0.152531	0.548108	No
row_97	CASQ2	null	null	1474	0.754834	0.775053	Yes		row_97	SLC25A12	null	null	4400	0.178865	0.445326	No		row_97	TNC	null	null	4662	0.149931	0.546765	No
row_98	SH2B1	null	null	1545	0.726415	0.772715	No		row_98	ATP5F1	null	null	4437	0.173879	0.444369	No		row_98	RIPK2	null	null	4693	0.146313	0.545253	No
row_99	MYH8	null	null	1612	0.698115	0.770563	No		row_99	VDAC1	null	null	4456	0.171558	0.444738	No		row_99	PTGER4	null	null	4745	0.141609	0.542145	No
row_100	BHLHE40	null	null	1769	0.654734	0.761487	No		row_100	ATP6V1E1	null	null	4514	0.165816	0.442125	No		row_100	LIF	null	null	4810	0.1356	0.538033	No
row_101	FHL1	null	null	1873	0.62336	0.756261	No		row_101	SUCLA2	null	null	4534	0.164021	0.442343	No		row_101	PLAUR	null	null	4836	0.13306	0.536829	No
row_102	GADD45B	null	null	1979	0.591134	0.750756	No		row_102	MDH1	null	null	4717	0.143734	0.430136	No		row_102	TUBB2A	null	null	5073	0.114516	0.519731	No
row_103	PLXNB2	null	null	2070	0.567036	0.746278	No		row_103	ATP5C1	null	null	4852	0.131846	0.421409	No		row_103	BTG3	null	null	5385	0.0866555	0.496876	No
row_104	NAV2	null	null	2111	0.555431	0.745505	No		row_104	NDUFS2	null	null	4896	0.128388	0.41947	No		row_104	TRIP10	null	null	5627	0.0680731	0.479169	No
row_105	PPP1R3C	null	null	2125	0.552703	0.746745	No		row_105	TOMM22	null	null	5040	0.117119	0.409921	No		row_105	NFKBIA	null	null	5656	0.0651571	0.4774	No
row_106	FLII	null	null	2212	0.525864	0.742402	No		row_106	CS	null	null	5054	0.116169	0.41011	No		row_106	PDE4B	null	null	5688	0.0623444	0.475391	No
row_107	SYNGR2	null	null	2387	0.481772	0.731284	No		row_107	TOMM70A	null	null	5055	0.116156	0.411273	No		row_107	IL1B	null	null	5925	0.0434562	0.457936	No
row_108	SCHIP1	null	null	2445	0.471298	0.728898	No		row_108	MRPL11	null	null	5178	0.103844	0.403166	No		row_108	TIPARP	null	null	5993	0.0371637	0.453105	No
row_109	KCNH2	null	null	2467	0.465753	0.72919	No		row_109	ATP6V1F	null	null	5181	0.103471	0.404052	No		row_109	TRAF1	null	null	6063	0.0328035	0.448102	No
row_110	PDLIM7	null	null	2469	0.465405	0.73098	No		row_110	ACADVL	null	null	5223	0.100239	0.401982	No		row_110	BCL3	null	null	6144	0.0272543	0.442248	No
row_111	PSEN2	null	null	2539	0.452213	0.727617	No		row_111	HADHA	null	null	5282	0.0954401	0.398589	No		row_111	SLC16A6	null	null	6426	0.00651639	0.421237	No
row_112	MAPK12	null	null	2554	0.448622	0.728365	No		row_112	SDHB	null	null	5288	0.0949648	0.399165	No		row_112	TNFSF9	null	null	6478	0.00248002	0.41743	No
row_113	CHRNA1	null	null	2640	0.430751	0.723717	No		row_113	PDHA1	null	null	5310	0.0932735	0.398525	No		row_113	OLR1	null	null	6534	-0.00146643	0.413318	No
row_114	CKB	null	null	2675	0.423446	0.722864	No		row_114	CYCS	null	null	5339	0.0904018	0.397331	No		row_114	BTG1	null	null	6581	-0.0043256	0.409895	No
row_115	DAPK2	null	null	2875	0.387261	0.709492	No		row_115	ATP6V0B	null	null	5341	0.0902506	0.39816	No		row_115	LITAF	null	null	6752	-0.0160048	0.397244	No
row_116	CRYAB	null	null	3020	0.364242	0.700152	No		row_116	RHOT2	null	null	5484	0.0783805	0.388298	No		row_116	NAMPT	null	null	6780	-0.0182347	0.395314	No
row_117	FOXO4	null	null	3023	0.36383	0.70146	No		row_117	SUCLG1	null	null	5505	0.076814	0.387567	No		row_117	KLF6	null	null	6998	-0.0350122	0.379239	No
row_118	TPD52L1	null	null	3231	0.328245	0.687252	No		row_118	ATP5A1	null	null	5524	0.0752936	0.386972	No		row_118	GADD45A	null	null	7078	-0.0404614	0.373526	No
row_119	CTF1	null	null	3325	0.314446	0.681537	No		row_119	VDAC2	null	null	5570	0.0721469	0.38432	No		row_119	REL	null	null	7104	-0.0419248	0.371864	No
row_120	MYO1C	null	null	3409	0.304298	0.676532	No		row_120	MTX2	null	null	5646	0.0659854	0.379358	No		row_120	CSF1	null	null	7124	-0.0435148	0.37066	No
row_121	TSC2	null	null	3467	0.29663	0.673446	No		row_121	SLC25A5	null	null	5675	0.0632875	0.377892	No		row_121	ID2	null	null	7236	-0.0512989	0.362605	No
row_122	SIRT2	null	null	3485	0.293301	0.673347	No		row_122	ETFDH	null	null	5716	0.0599373	0.375493	No		row_122	F3	null	null	7238	-0.0514485	0.362788	No
row_123	SSPN	null	null	3573	0.28158	0.66795	No		row_123	HCCS	null	null	5810	0.0525587	0.369046	No		row_123	B4GALT5	null	null	7260	-0.0531453	0.361483	No
row_124	CSRP3	null	null	3733	0.262182	0.657077	No		row_124	ATP6V1G1	null	null	5850	0.0488036	0.36661	No		row_124	RELA	null	null	7398	-0.0633194	0.351541	No
row_125	LARGE	null	null	3845	0.248054	0.649746	No		row_125	SDHC	null	null	6201	0.0221486	0.340588	No		row_125	NFAT5	null	null	7413	-0.0643538	0.350816	No
row_126	COL6A3	null	null	3995	0.228454	0.639487	No		row_126	IDH3B	null	null	6340	0.013228	0.330372	No		row_126	ABCA1	null	null	7510	-0.0715446	0.343986	No
row_127	ACHE	null	null	4022	0.225191	0.63844	No		row_127	ALAS1	null	null	6420	0.00680658	0.324517	No		row_127	FUT4	null	null	7687	-0.0847019	0.331231	No
row_128	SPHK1	null	null	4057	0.220431	0.636774	No		row_128	ISCA1	null	null	6428	0.00645181	0.324056	No		row_128	CCNL1	null	null	8069	-0.112937	0.303265	No
row_129	STC2	null	null	4238	0.197906	0.624067	No		row_129	PDP1	null	null	6441	0.00539083	0.32321	No		row_129	JAG1	null	null	8082	-0.113748	0.302938	No
row_130	GABARAPL2	null	null	4368	0.181961	0.615122	No		row_130	NDUFC1	null	null	6555	-0.00254812	0.314763	No		row_130	ATP2B1	null	null	8167	-0.12118	0.297256	No
row_131	ITGB4	null	null	4447	0.173037	0.609966	No		row_131	ALDH6A1	null	null	6622	-0.00723851	0.309886	No		row_131	MSC	null	null	8307	-0.1332	0.287515	No
row_132	TPM3	null	null	4563	0.160377	0.601984	No		row_132	SDHA	null	null	6639	-0.0081457	0.308768	No		row_132	FJX1	null	null	8455	-0.145353	0.277237	No
row_133	ITGB5	null	null	4580	0.159217	0.601422	No		row_133	ATP6V1C1	null	null	6705	-0.0120733	0.304015	No		row_133	PDLIM5	null	null	8529	-0.150648	0.272527	No
row_134	CDH13	null	null	4582	0.159168	0.601985	No		row_134	PDK4	null	null	6782	-0.0187221	0.298504	No		row_134	ICAM1	null	null	8554	-0.153366	0.2715	No
row_135	ABLIM1	null	null	4641	0.151324	0.598242	No		row_135	HADHB	null	null	6821	-0.0217502	0.295872	No		row_135	TLR2	null	null	8622	-0.158744	0.26728	No
row_136	TGFB1	null	null	4780	0.13772	0.588444	No		row_136	ATP5L	null	null	6824	-0.0219505	0.295942	No		row_136	EFNA1	null	null	8638	-0.160271	0.266962	No
row_137	ADCY9	null	null	4831	0.133491	0.585229	No		row_137	NDUFB5	null	null	7116	-0.0429556	0.274552	No		row_137	SNN	null	null	8645	-0.161028	0.267321	No
row_138	SLC6A8	null	null	5009	0.119085	0.572432	No		row_138	NNT	null	null	7234	-0.0512882	0.266292	No		row_138	PTPRE	null	null	8692	-0.164725	0.264704	No
row_139	COL15A1	null	null	5128	0.108222	0.564017	No		row_139	CYB5R3	null	null	7241	-0.0515062	0.266358	No		row_139	SMAD3	null	null	8835	-0.179001	0.254969	No
row_140	ANKRD2	null	null	5168	0.104244	0.561509	No		row_140	DLST	null	null	7273	-0.0537139	0.264572	No		row_140	CCND1	null	null	8897	-0.186128	0.251336	No
row_141	GAA	null	null	5276	0.0958912	0.553869	No		row_141	PMPCA	null	null	7588	-0.0772607	0.241801	No		row_141	TNFAIP3	null	null	8986	-0.194202	0.245721	No
row_142	PRNP	null	null	5325	0.0914827	0.550636	No		row_142	TCIRG1	null	null	7790	-0.0929128	0.227659	No		row_142	BIRC2	null	null	9360	-0.231777	0.218952	No
row_143	PVALB	null	null	5373	0.087737	0.547463	No		row_143	ABCB7	null	null	7844	-0.0966062	0.224653	No		row_143	MAP2K3	null	null	9385	-0.234683	0.218333	No
row_144	MAPRE3	null	null	5511	0.0759216	0.537493	No		row_144	DLD	null	null	7909	-0.101712	0.220873	No		row_144	CFLAR	null	null	9531	-0.250465	0.208733	No
row_145	GSN	null	null	5658	0.0650449	0.526804	No		row_145	COX7A2	null	null	8047	-0.111667	0.211719	No		row_145	DRAM1	null	null	9702	-0.270353	0.19736	No
row_146	WWTR1	null	null	5734	0.058603	0.521414	No		row_146	NDUFS1	null	null	8084	-0.113937	0.210161	No		row_146	ZBTB10	null	null	9787	-0.279134	0.192471	No
row_147	FGF2	null	null	5826	0.0509968	0.514794	No		row_147	PHYH	null	null	8290	-0.131152	0.196102	No		row_147	TNIP2	null	null	9928	-0.29446	0.183466	No
row_148	RB1	null	null	5919	0.0437514	0.508069	No		row_148	SLC25A3	null	null	8321	-0.13471	0.195202	No		row_148	CLCF1	null	null	9975	-0.301166	0.181534	No
row_149	AGRN	null	null	6015	0.0357418	0.501088	No		row_149	SURF1	null	null	8354	-0.137632	0.194182	No		row_149	B4GALT1	null	null	9990	-0.302313	0.182004	No
row_150	EFS	null	null	6017	0.0355463	0.501155	No		row_150	OXA1L	null	null	8406	-0.141259	0.191773	No		row_150	TANK	null	null	10420	-0.356096	0.151666	No
row_151	SOD3	null	null	6172	0.0242686	0.489703	No		row_151	PRDX3	null	null	8535	-0.151289	0.18369	No		row_151	LDLR	null	null	10516	-0.369455	0.146407	No
row_152	NOTCH1	null	null	6380	0.0100736	0.474219	No		row_152	NDUFV2	null	null	8578	-0.155248	0.182096	No		row_152	DENND5A	null	null	10574	-0.377265	0.144034	No
row_153	EIF4A2	null	null	6494	0.0015532	0.465751	No		row_153	BAX	null	null	8581	-0.155517	0.183504	No		row_153	IL18	null	null	10665	-0.389373	0.13925	No
row_154	MYLK	null	null	6822	-0.021802	0.441315	No		row_154	VDAC3	null	null	8583	-0.15571	0.184989	No		row_154	DNAJB4	null	null	10870	-0.417965	0.126072	No
row_155	GNAO1	null	null	6915	-0.0282897	0.434528	No		row_155	COX15	null	null	8678	-0.163711	0.17958	No		row_155	CD80	null	null	10987	-0.437073	0.119581	No
row_156	PKIA	null	null	6959	-0.0315585	0.43143	No		row_156	ATP6V1D	null	null	8714	-0.166094	0.17862	No		row_156	TGIF1	null	null	11152	-0.465309	0.109636	No
row_157	APP	null	null	7036	-0.0383722	0.425884	No		row_157	ETFA	null	null	8891	-0.185313	0.167279	No		row_157	PMEPA1	null	null	11344	-0.499795	0.0978434	No
row_158	APOD	null	null	7075	-0.0403016	0.423196	No		row_158	SUPV3L1	null	null	9087	-0.20485	0.154709	No		row_158	PLAU	null	null	11446	-0.51719	0.0928778	No
row_159	RIT1	null	null	7495	-0.0709628	0.392057	No		row_159	NDUFS8	null	null	9266	-0.22355	0.143601	No		row_159	IFIT2	null	null	11474	-0.523061	0.0934836	No
row_160	DTNA	null	null	7564	-0.0757116	0.38726	No		row_160	MRPL35	null	null	9282	-0.224561	0.144726	No		row_160	NFKB1	null	null	11586	-0.5471	0.0879194	No
row_161	COL6A2	null	null	7711	-0.0861914	0.376656	No		row_161	NDUFB3	null	null	9436	-0.240263	0.13566	No		row_161	CCL2	null	null	11588	-0.547511	0.090595	No
row_162	COL3A1	null	null	7883	-0.0996442	0.364231	No		row_162	MRPS22	null	null	9571	-0.254404	0.128161	No		row_162	CXCL1	null	null	11663	-0.567858	0.087906	No
row_163	NOS1	null	null	7890	-0.100184	0.364183	No		row_163	UQCRB	null	null	9776	-0.27785	0.115647	No		row_163	ETS2	null	null	11948	-0.635463	0.0698298	No
row_164	VIPR1	null	null	8002	-0.108409	0.356293	No		row_164	ISCU	null	null	9780	-0.278551	0.118213	No		row_164	IRF1	null	null	12025	-0.653167	0.0674196	No
row_165	NCAM1	null	null	8292	-0.131312	0.335145	No		row_165	IMMT	null	null	9785	-0.278985	0.120708	No		row_165	IL15RA	null	null	12031	-0.654506	0.0703332	No
row_166	SVIL	null	null	8566	-0.154567	0.315291	No		row_166	IDH2	null	null	9882	-0.290058	0.116415	No		row_166	IFIH1	null	null	12256	-0.722216	0.0571862	No
row_167	MRAS	null	null	8747	-0.17048	0.302474	No		row_167	AIFM1	null	null	9965	-0.300312	0.113275	No		row_167	SAT1	null	null	12305	-0.737408	0.0572961	No
row_168	MYH9	null	null	8815	-0.177127	0.29816	No		row_168	RHOT1	null	null	10102	-0.314829	0.10623	No		row_168	SQSTM1	null	null	12690	-0.878986	0.0329544	No
row_169	ITGB1	null	null	9106	-0.207083	0.277241	No		row_169	ATP6AP1	null	null	10144	-0.320052	0.106362	No		row_169	DDX58	null	null	12740	-0.907439	0.0338436	No
row_170	APLNR	null	null	9475	-0.243567	0.250618	No		row_170	ACAT1	null	null	10375	-0.34883	0.0926103	No		row_170	NFE2L2	null	null	13237	-1.27841	0.00312081	No
row_171	LPIN1	null	null	9607	-0.258694	0.24183	No		row_171	GOT2	null	null	10437	-0.358637	0.091629	No		row_171	MAP3K8	null	null	13249	-1.30227	0.00883935	No
row_172	SORBS3	null	null	9626	-0.261079	0.241527	No		row_172	OPA1	null	null	10573	-0.377127	0.085284	No		row_172	CD44	null	null	13502	-2.34	0.00172288	No
row_173	CLU	null	null	9644	-0.263668	0.241309	No		row_173	LRPPRC	null	null	10639	-0.386452	0.0842814	No
row_174	LSP1	null	null	9736	-0.27371	0.235581	No		row_174	NQO2	null	null	10901	-0.423303	0.0689509	No
row_175	ATP6AP1	null	null	10144	-0.320052	0.20634	No		row_175	ECHS1	null	null	10988	-0.43708	0.0668808	No
row_176	CNN3	null	null	10229	-0.329404	0.20136	No		row_176	COX10	null	null	11096	-0.454753	0.063413	No
row_177	SPTAN1	null	null	10328	-0.342368	0.195383	No		row_177	SLC25A20	null	null	11105	-0.45687	0.06739	No
row_178	GJA5	null	null	10531	-0.371582	0.181723	No		row_178	DECR1	null	null	11219	-0.475958	0.0636848	No
row_179	IFRD1	null	null	10609	-0.382284	0.17748	No		row_179	GLUD1	null	null	11348	-0.500256	0.0590982	No
row_180	MEF2A	null	null	10624	-0.384572	0.177972	No		row_180	CYB5A	null	null	11973	-0.640966	0.0187286	No
row_181	ST5	null	null	10664	-0.389092	0.176606	No		row_181	HSPA9	null	null	12383	-0.761702	-0.00430963	No
row_182	NQO1	null	null	10690	-0.392002	0.176302	No		row_182	BDH2	null	null	12430	-0.775905	1.39646e-05	No
row_183	KCNH1	null	null	11056	-0.448568	0.150726	No		row_183	CASP7	null	null	12734	-0.901619	-0.0136742	No
row_184	SPARC	null	null	12081	-0.668765	0.0766103	No		row_184	CPT1A	null	null	12747	-0.911345	-0.00544431	No
row_185	FKBP1B	null	null	12125	-0.683541	0.0761249	No		row_185	ATP6V1H	null	null	12826	-0.945953	-0.00181672	No
row_186	ADAM12	null	null	12403	-0.768017	0.0584289	No		row_186	MTRR	null	null	12940	-1.01384	-0.000133555	No
row_187	IGF1	null	null	12933	-1.00704	0.0227918	No		row_187	ACADSB	null	null	13260	-1.31923	-0.010838	No
row_188	BDKRB2	null	null	13008	-1.0548	0.0214693	No		row_188	RETSAT	null	null	13315	-1.42494	-0.000612349	No
row_189	FDPS	null	null	13095	-1.1285	0.0195423	No		row_189	IDH1	null	null	13395	-1.62553	0.00974815	No
row_190	IGFBP3	null	null	13342	-1.48565	0.00704729	No
row_191	AEBP1	null	null	13400	-1.64733	0.00937448	No

[truncated: 7 more sheets: Fig 5B, Fig 6C, Fig 7B, Fig 8B, Fig 8C, Fig 9B, Fig 9D]
